# Supplementary material for: A scalable framework for single-cell eQTL mapping uncovers genetic regulators of meat production traits in pigs
Source: J Anim Sci Biotechnol. 2026 Jun 28;17:132. doi: 10.1186/s40104-026-01452-5 (PMC13310442; doi:10.1186/s40104-026-01452-5)
Supplement: Supplementary file 2 — Additional file 2: Table S1. The public data used in this study. Table S2. Sequencing quality and read alignment statistics for the 953-sample Pig Genomics SNP Reference Panel. Table S3. The SAM tools coverage reports of each sample. Table S4. Variants rate details of WGS. Table S5. Base changes of WGS. Table S6. Benchmarking summary of variant callers on snRNA-seq. Table S7. Comparative analysis of computational resource usage across variant callers. Table S8. The precision and recall rate of CellSNP-lite when performing uniform downsampling of read depth. Table S9. the distribution of SNPs in the functional genomic regions in the WGS and snRNA-seq data. Table S10. The enrichment of the three SNP collection categories in the functional genomic regions. Table S11. Performance evaluation of imputation methods for genotype inference in sc/snRNA-seq data. Table S12. Benchmarking of five integration methods for batch effect correction across different studies. Table S13. The number of cells of each type in different samples. Table S14. Output summary statistics of the analysis of pseudo-bulk cis-eQTL. Table S15. Output summary statistics of the analysis of single-cell cis-eQTL. Table S16. Statistical analysis of the directional π₁ values among cell types. [file 40104_2026_1452_MOESM2_ESM.xlsx]

## Sheet: Table S1
Table S1. The public data used in this study
Database	Run	Bioproject	Biosample	Data_type	Platform	Species	Sampling_site	Age	Breed	Article
NCBI	SRR25497957	PRJNA1001391	SAMN36811698	scRNA-seq	10x Genomics	pig	longissimus muscle of back	piglet	Yorkshire	The Impact of FBN1-α5β1 Axis in Fibro/Adipogenic Progenitor Cells (FAPCD8-) on Intramuscular Fat Content in Pigs
NCBI	SRR25497958	PRJNA1001391	SAMN36811698	scRNA-seq	10x Genomics	pig	longissimus muscle of back	piglet	Yorkshire	The Impact of FBN1-α5β1 Axis in Fibro/Adipogenic Progenitor Cells (FAPCD9-) on Intramuscular Fat Content in Pigs
NCBI	SRR25497959	PRJNA1001391	SAMN36811698	scRNA-seq	10x Genomics	pig	longissimus muscle of back	piglet	Yorkshire	The Impact of FBN1-α5β1 Axis in Fibro/Adipogenic Progenitor Cells (FAPCD10-) on Intramuscular Fat Content in Pigs
NCBI	SRR25497960	PRJNA1001391	SAMN36811698	scRNA-seq	10x Genomics	pig	longissimus muscle of back	piglet	Yorkshire	The Impact of FBN1-α5β1 Axis in Fibro/Adipogenic Progenitor Cells (FAPCD11-) on Intramuscular Fat Content in Pigs
NCBI	SRR25497961	PRJNA1001391	SAMN36811699	scRNA-seq	10x Genomics	pig	longissimus muscle of back	piglet	Guangdong Small-Eared Spotted Pig	The Impact of FBN1-α5β1 Axis in Fibro/Adipogenic Progenitor Cells (FAPCD12-) on Intramuscular Fat Content in Pigs
NCBI	SRR25497962	PRJNA1001391	SAMN36811699	scRNA-seq	10x Genomics	pig	longissimus muscle of back	piglet	Guangdong Small-Eared Spotted Pig	The Impact of FBN1-α5β1 Axis in Fibro/Adipogenic Progenitor Cells (FAPCD13-) on Intramuscular Fat Content in Pigs
NCBI	SRR25497963	PRJNA1001391	SAMN36811699	scRNA-seq	10x Genomics	pig	longissimus muscle of back	piglet	Guangdong Small-Eared Spotted Pig	The Impact of FBN1-α5β1 Axis in Fibro/Adipogenic Progenitor Cells (FAPCD14-) on Intramuscular Fat Content in Pigs
NCBI	SRR25497964	PRJNA1001391	SAMN36811699	scRNA-seq	10x Genomics	pig	longissimus muscle of back	piglet	Guangdong Small-Eared Spotted Pig	The Impact of FBN1-α5β1 Axis in Fibro/Adipogenic Progenitor Cells (FAPCD15-) on Intramuscular Fat Content in Pigs
NCBI	SRR19847366	PRJNA852593	SAMN29406401	scRNA-seq	10x Genomics	pig	somite	PT（16d）	Duroc x Tibetan pig（DZ）	Integrative single-cell RNA-seq and ATAC-seq analysis of myogenic differentiation in pig
NCBI	SRR19847367	PRJNA852593	SAMN29406401	scRNA-seq	10x Genomics	pig	somite	PT（16d）	Duroc x Tibetan pig（DZ）	Integrative single-cell RNA-seq and ATAC-seq analysis of myogenic differentiation in pig
NCBI	SRR19847368	PRJNA852593	SAMN29406401	scRNA-seq	10x Genomics	pig	somite	PT（16d）	Duroc x Tibetan pig（DZ）	Integrative single-cell RNA-seq and ATAC-seq analysis of myogenic differentiation in pig
NCBI	SRR19847369	PRJNA852593	SAMN29406401	scRNA-seq	10x Genomics	pig	somite	PT（16d）	Duroc x Tibetan pig（DZ）	Integrative single-cell RNA-seq and ATAC-seq analysis of myogenic differentiation in pig
NCBI	SRR19847358	PRJNA852593	SAMN29406400	scRNA-seq	10x Genomics	pig	somite	PT（18d）	Duroc x Tibetan pig（DZ）	Integrative single-cell RNA-seq and ATAC-seq analysis of myogenic differentiation in pig
NCBI	SRR19847359	PRJNA852593	SAMN29406400	scRNA-seq	10x Genomics	pig	somite	PT（18d）	Duroc x Tibetan pig（DZ）	Integrative single-cell RNA-seq and ATAC-seq analysis of myogenic differentiation in pig
NCBI	SRR19847360	PRJNA852593	SAMN29406400	scRNA-seq	10x Genomics	pig	somite	PT（18d）	Duroc x Tibetan pig（DZ）	Integrative single-cell RNA-seq and ATAC-seq analysis of myogenic differentiation in pig
NCBI	SRR19847361	PRJNA852593	SAMN29406400	scRNA-seq	10x Genomics	pig	somite	PT（18d）	Duroc x Tibetan pig（DZ）	Integrative single-cell RNA-seq and ATAC-seq analysis of myogenic differentiation in pig
NCBI	SRR19847350	PRJNA852593	SAMN29406399	scRNA-seq	10x Genomics	pig	somite	PT（21d）	Duroc x Tibetan pig（DZ）	Integrative single-cell RNA-seq and ATAC-seq analysis of myogenic differentiation in pig
NCBI	SRR19847351	PRJNA852593	SAMN29406399	scRNA-seq	10x Genomics	pig	somite	PT（21d）	Duroc x Tibetan pig（DZ）	Integrative single-cell RNA-seq and ATAC-seq analysis of myogenic differentiation in pig
NCBI	SRR19847352	PRJNA852593	SAMN29406399	scRNA-seq	10x Genomics	pig	somite	PT（21d）	Duroc x Tibetan pig（DZ）	Integrative single-cell RNA-seq and ATAC-seq analysis of myogenic differentiation in pig
NCBI	SRR19847353	PRJNA852593	SAMN29406399	scRNA-seq	10x Genomics	pig	somite	PT（21d）	Duroc x Tibetan pig（DZ）	Integrative single-cell RNA-seq and ATAC-seq analysis of myogenic differentiation in pig
NCBI	SRR19847342	PRJNA852593	SAMN29406398	scRNA-seq	10x Genomics	pig	sarcomere	PT（28d）	Duroc x Tibetan pig（DZ）	Integrative single-cell RNA-seq and ATAC-seq analysis of myogenic differentiation in pig
NCBI	SRR19847343	PRJNA852593	SAMN29406398	scRNA-seq	10x Genomics	pig	sarcomere	PT（28d）	Duroc x Tibetan pig（DZ）	Integrative single-cell RNA-seq and ATAC-seq analysis of myogenic differentiation in pig
NCBI	SRR19847344	PRJNA852593	SAMN29406398	scRNA-seq	10x Genomics	pig	sarcomere	PT（28d）	Duroc x Tibetan pig（DZ）	Integrative single-cell RNA-seq and ATAC-seq analysis of myogenic differentiation in pig
NCBI	SRR19847345	PRJNA852593	SAMN29406398	scRNA-seq	10x Genomics	pig	sarcomere	PT（28d）	Duroc x Tibetan pig（DZ）	Integrative single-cell RNA-seq and ATAC-seq analysis of myogenic differentiation in pig
NCBI	SRR19847370	PRJNA852593	SAMN29335974	scRNA-seq	10x Genomics	pig	somite	PT（16d）	Tibetan pig （ZZ）	Integrative single-cell RNA-seq and ATAC-seq analysis of myogenic differentiation in pig
NCBI	SRR19847371	PRJNA852593	SAMN29335974	scRNA-seq	10x Genomics	pig	somite	PT（16d）	Tibetan pig （ZZ）	Integrative single-cell RNA-seq and ATAC-seq analysis of myogenic differentiation in pig
NCBI	SRR19847372	PRJNA852593	SAMN29335974	scRNA-seq	10x Genomics	pig	somite	PT（16d）	Tibetan pig （ZZ）	Integrative single-cell RNA-seq and ATAC-seq analysis of myogenic differentiation in pig
NCBI	SRR19847373	PRJNA852593	SAMN29335974	scRNA-seq	10x Genomics	pig	somite	PT（16d）	Tibetan pig （ZZ）	Integrative single-cell RNA-seq and ATAC-seq analysis of myogenic differentiation in pig
NCBI	SRR19847362	PRJNA852593	SAMN29335973	scRNA-seq	10x Genomics	pig	somite	PT（18d）	Tibetan pig （ZZ）	Integrative single-cell RNA-seq and ATAC-seq analysis of myogenic differentiation in pig
NCBI	SRR19847363	PRJNA852593	SAMN29335973	scRNA-seq	10x Genomics	pig	somite	PT（18d）	Tibetan pig （ZZ）	Integrative single-cell RNA-seq and ATAC-seq analysis of myogenic differentiation in pig
NCBI	SRR19847364	PRJNA852593	SAMN29335973	scRNA-seq	10x Genomics	pig	somite	PT（18d）	Tibetan pig （ZZ）	Integrative single-cell RNA-seq and ATAC-seq analysis of myogenic differentiation in pig
NCBI	SRR19847365	PRJNA852593	SAMN29335973	scRNA-seq	10x Genomics	pig	somite	PT（18d）	Tibetan pig （ZZ）	Integrative single-cell RNA-seq and ATAC-seq analysis of myogenic differentiation in pig
NCBI	SRR19847354	PRJNA852593	SAMN29335972	scRNA-seq	10x Genomics	pig	somite	PT（21d）	Tibetan pig （ZZ）	Integrative single-cell RNA-seq and ATAC-seq analysis of myogenic differentiation in pig
NCBI	SRR19847355	PRJNA852593	SAMN29335972	scRNA-seq	10x Genomics	pig	somite	PT（21d）	Tibetan pig （ZZ）	Integrative single-cell RNA-seq and ATAC-seq analysis of myogenic differentiation in pig
NCBI	SRR19847356	PRJNA852593	SAMN29335972	scRNA-seq	10x Genomics	pig	somite	PT（21d）	Tibetan pig （ZZ）	Integrative single-cell RNA-seq and ATAC-seq analysis of myogenic differentiation in pig
NCBI	SRR19847357	PRJNA852593	SAMN29335972	scRNA-seq	10x Genomics	pig	somite	PT（21d）	Tibetan pig （ZZ）	Integrative single-cell RNA-seq and ATAC-seq analysis of myogenic differentiation in pig
NCBI	SRR19847346	PRJNA852593	SAMN29335971	scRNA-seq	10x Genomics	pig	sarcomere	PT（28d）	Tibetan pig （ZZ）	Integrative single-cell RNA-seq and ATAC-seq analysis of myogenic differentiation in pig
NCBI	SRR19847347	PRJNA852593	SAMN29335971	scRNA-seq	10x Genomics	pig	sarcomere	PT（28d）	Tibetan pig （ZZ）	Integrative single-cell RNA-seq and ATAC-seq analysis of myogenic differentiation in pig
NCBI	SRR19847348	PRJNA852593	SAMN29335971	scRNA-seq	10x Genomics	pig	sarcomere	PT（28d）	Tibetan pig （ZZ）	Integrative single-cell RNA-seq and ATAC-seq analysis of myogenic differentiation in pig
NCBI	SRR19847349	PRJNA852593	SAMN29335971	scRNA-seq	10x Genomics	pig	sarcomere	PT（28d）	Tibetan pig （ZZ）	Integrative single-cell RNA-seq and ATAC-seq analysis of myogenic differentiation in pig
NCBI	SRR29079130	PRJNA1113324	SAMN41451763	snRNA-seq	10x Genomics	pig	longissimus muscle of back	194d	Dahe Black pig	Single-nucleus RNA sequencing and lipidomics reveal characteristics of transcriptional and lipid composition in porcine longissimus dorsi muscle
NCBI	SRR29079131	PRJNA1113324	SAMN41451762	snRNA-seq	10x Genomics	pig	longissimus muscle of back	194d	Dahe pig	Single-nucleus RNA sequencing and lipidomics reveal characteristics of transcriptional and lipid composition in porcine longissimus dorsi muscle
NCBI	SRR25432830	PRJNA998604	SAMN36708054	snRNA-seq	Singleron GEXSCOPE	pig	skeletal muscle	adult	Tibetan pig	Allele-specific regulatory effects on the pig transcriptome
NCBI	SRR25432831	PRJNA998604	SAMN36708053	snRNA-seq	Singleron GEXSCOPE	pig	skeletal muscle	adult	Tibetan pig	Allele-specific regulatory effects on the pig transcriptome
NCBI	SRR25432832	PRJNA998604	SAMN36708052	snRNA-seq	Singleron GEXSCOPE	pig	skeletal muscle	adult	Berkshire	Allele-specific regulatory effects on the pig transcriptome
NCBI	SRR25424480	PRJNA998604	SAMN36708051	snRNA-seq	Singleron GEXSCOPE	pig	skeletal muscle	adult	Berkshire	Allele-specific regulatory effects on the pig transcriptome
CNCB	CRR819874	PRJCA018251	SAMC2910168	scRNA-seq	10x Genomics	pig	longissimus muscle of back	3d	Durock	Single‐Cell RNA‐Sequencing Provides Insight into Skeletal Muscle Evolution during the Selection of Muscle Characteristics
CNCB	CRR819869	PRJCA018251	SAMC2910163	scRNA-seq	10x Genomics	pig	longissimus muscle of back	3d	Durock	Single‐Cell RNA‐Sequencing Provides Insight into Skeletal Muscle Evolution during the Selection of Muscle Characteristics
CNCB	CRR819867	PRJCA018251	SAMC2910161	scRNA-seq	10x Genomics	pig	longissimus muscle of back	3d	Durock	Single‐Cell RNA‐Sequencing Provides Insight into Skeletal Muscle Evolution during the Selection of Muscle Characteristics
CNCB	CRR819870	PRJCA018251	SAMC2910164	scRNA-seq	10x Genomics	pig	longissimus muscle of back	3d	Laiwu pig	Single‐Cell RNA‐Sequencing Provides Insight into Skeletal Muscle Evolution during the Selection of Muscle Characteristics
CNCB	CRR819871	PRJCA018251	SAMC2910165	scRNA-seq	10x Genomics	pig	longissimus muscle of back	3d	Laiwu pig	Single‐Cell RNA‐Sequencing Provides Insight into Skeletal Muscle Evolution during the Selection of Muscle Characteristics
CNCB	CRR819868	PRJCA018251	SAMC2910162	scRNA-seq	10x Genomics	pig	longissimus muscle of back	3d	Wild boar	Single‐Cell RNA‐Sequencing Provides Insight into Skeletal Muscle Evolution during the Selection of Muscle Characteristics
CNCB	CRR819872	PRJCA018251	SAMC2910166	scRNA-seq	10x Genomics	pig	longissimus muscle of back	3d	Laiwu pig	Single‐Cell RNA‐Sequencing Provides Insight into Skeletal Muscle Evolution during the Selection of Muscle Characteristics
CNCB	CRR819873	PRJCA018251	SAMC2910167	scRNA-seq	10x Genomics	pig	longissimus muscle of back	3d	Wild boar	Single‐Cell RNA‐Sequencing Provides Insight into Skeletal Muscle Evolution during the Selection of Muscle Characteristics
CNCB	CRR819875	PRJCA018251	SAMC2910169	scRNA-seq	10x Genomics	pig	longissimus muscle of back	3d	Wild boar	Single‐Cell RNA‐Sequencing Provides Insight into Skeletal Muscle Evolution during the Selection of Muscle Characteristics
NCBI	SRR31047590	PRJNA1175028	SAMN44354606	snRNA-seq	Singleron GEXSCOPE	pig	longissimus muscle of back	170d	Yorkshire	Single-nucleus RNA sequencing reveals cellular transcriptome features at different growth stages of porcine skeletal muscle
NCBI	SRR31047589	PRJNA1175028	SAMN44354605	snRNA-seq	Singleron GEXSCOPE	pig	longissimus muscle of back	170d	Yorkshire	Single-nucleus RNA sequencing reveals cellular transcriptome features at different growth stages of porcine skeletal muscle
NCBI	SRR31047588	PRJNA1175028	SAMN44354604	snRNA-seq	Singleron GEXSCOPE	pig	longissimus muscle of back	245d	Yorkshire	Single-nucleus RNA sequencing reveals cellular transcriptome features at different growth stages of porcine skeletal muscle
NCBI	SRR31047587	PRJNA1175028	SAMN44354603	snRNA-seq	Singleron GEXSCOPE	pig	longissimus muscle of back	245d	Yorkshire	Single-nucleus RNA sequencing reveals cellular transcriptome features at different growth stages of porcine skeletal muscle
NCBI	SRR28041158	PRJNA1077076	SAMN39959600	scRNA-seq	10x Genomics	pig	longissimus muscle of back	3d	Duroc × Landrace × Yorkshire	Single-cell RNA-seq reveals novel interaction between muscle satellite cells and fibro-adipogenic progenitors mediated with FGF7 signalling
NCBI	SRR28041157	PRJNA1077076	SAMN39959601	scRNA-seq	10x Genomics	pig	soleus	3d	Duroc × Landrace × Yorkshire	Single-cell RNA-seq reveals novel interaction between muscle satellite cells and fibro-adipogenic progenitors mediated with FGF7 signalling
CNCB	CRR784295	PRJCA017014	SAMC1252105	snRNA-seq	10x Genomics	pig	longissimus muscle of back	adult	Laiwu pig	Single-nucleus and bulk RNA sequencing reveal cellular and transcriptional mechanisms underlying lipid dynamics in high marbled pork
CNCB	CRR784294	PRJCA017014	SAMC1252104	snRNA-seq	10x Genomics	pig	longissimus muscle of back	adult	Laiwu pig	Single-nucleus and bulk RNA sequencing reveal cellular and transcriptional mechanisms underlying lipid dynamics in high marbled pork
CNCB	CRR784297	PRJCA017014	SAMC1252107	snRNA-seq	10x Genomics	pig	longissimus muscle of back	adult	Laiwu pig	Single-nucleus and bulk RNA sequencing reveal cellular and transcriptional mechanisms underlying lipid dynamics in high marbled pork
CNCB	CRR784296	PRJCA017014	SAMC1252106	snRNA-seq	10x Genomics	pig	longissimus muscle of back	adult	Laiwu pig	Single-nucleus and bulk RNA sequencing reveal cellular and transcriptional mechanisms underlying lipid dynamics in high marbled pork
NCBI	SRR26827600	PRJNA1040265	SAMN38254692	scRNA-seq	10x Genomics	pig	longissimus muscle of back	1d	Suhuai Pig	Single-Cell RNA Sequencing Reveals the Cellular Landscape of Longissimus Dorsi in a Newborn Suhuai Pig

## Sheet: Table S2
Table S2. Sequencing quality and read alignment statistics for the 953-sample Pig Genomics SNP Reference Panel
Sample	Total read	Total length	%GC	%Q20	%Mapping ratio	Breed abbreviation	Source
AH_WNH01	179949388	26992408200	42.8	96.13	99.29	WNH	Shared
AH_WNH02	142859914	21428987100	43.28	97.41	99.18	WNH	Shared
AH_WNH03	145739184	21860877600	42.47	97.23	97.48	WNH	Shared
AH_WNH04	179082528	26862379200	43.77	97.08	98.31	WNH	Shared
AH_WNH05	177573218	26635982700	42.98	97.05	99.61	WNH	Shared
AH_WNH06	168352388	25252858200	42.88	97.23	98.79	WNH	Shared
AH_WNH07	200615476	30092321400	43.3	97.24	99.47	WNH	Shared
AH_WNH08	201305044	30195756600	43.23	97.39	99.2	WNH	Shared
AH_WNH09	173336376	26000456400	43.31	97.32	99.42	WNH	Shared
AH_WNH10	201767046	30265056900	42.71	96.58	99.44	WNH	Shared
AH_WNH11	134735246	20210286900	43.13	97.34	99.23	WNH	Shared
AH_WNH12	125817606	18872640900	42.88	97.37	99.32	WNH	Shared
AH_WNH13	176403036	26460455400	42.36	96.44	99.5	WNH	Shared
AH_WNH14	132887608	19933141200	43.2	97.26	99.08	WNH	Shared
AH_WNH15	161568328	24235249200	42.22	96.42	99.35	WNH	Shared
AH_WNH16	169225116	25383767400	42.14	96.31	99.59	WNH	Shared
AH_WNH17	170256436	25538465400	42.93	97.28	99.51	WNH	Shared
AH_WNH18	151686178	22752926700	42.4	97.31	99.37	WNH	Shared
AH_WNH19	164467206	24670080900	43.14	97.28	99.54	WNH	Shared
BR_BMA10	213667720	32050158000	42.48	96.37	99.73	BMA	Newly generated
BR_BMA11	248499244	37274886600	42.55	96.45	99.66	BMA	Newly generated
BR_BMA12	210793056	31618958400	42.24	95.68	99.63	BMA	Newly generated
BR_BMA1	289620152	43443022800	42.68	95.92	99.55	BMA	Newly generated
BR_BMA13	219888826	32983323900	42.34	96.14	99.71	BMA	Newly generated
BR_BMA3	288997604	43349640600	42.22	96.4	99.63	BMA	Newly generated
BR_BMA4	278164078	41724611700	42.18	95.86	99.66	BMA	Newly generated
BR_BMA6	288308772	43246315800	42.91	96.37	99.67	BMA	Newly generated
BR_BMA7	226076168	33911425200	41.9	96.42	99.73	BMA	Newly generated
BR_BMA8	208396922	31259538300	42.45	95.91	99.64	BMA	Newly generated
BR_BS86	220383136	33057470400	42.34	96.25	99.68	BS	Newly generated
BR_BS88	228672382	34300857300	41.77	96.91	99.73	BS	Newly generated
BR_BS89	256495348	38474302200	42.2	97.34	99.78	BS	Newly generated
BR_BS90	202257748	30338662200	41.53	97.25	99.56	BS	Newly generated
BR_BS91	219500922	32925138300	41.7	97.04	99.77	BS	Newly generated
BR_BS93	232932136	34939820400	42.25	96.93	99.59	BS	Newly generated
BR_BS94	272811254	40921688100	41.2	97.26	99.78	BS	Newly generated
BR_BS95	250718026	37607703900	41.85	97.12	99.71	BS	Newly generated
BR_BS96	264823012	39723451800	41.95	97.16	99.72	BS	Newly generated
BR_BS98	260747440	39112116000	42.25	96.4	99.68	BS	Newly generated
BR_DA1	229853514	34478027100	42.45	95.89	99.55	DA	Newly generated
BR_DA2	211470030	31720504500	42.44	90.28	99.16	DA	Newly generated
BR_DA4	225966124	33894918600	42.27	87.8	98.83	DA	Newly generated
BR_DA5	201647980	30247197000	42.27	95.72	99.62	DA	Newly generated
BR_DA6	215358218	32303732700	42.38	90.56	99.09	DA	Newly generated
BR_DA8	256423850	38463577500	42.11	95.42	99.6	DA	Newly generated
BR_DA9	287054250	43058137500	41.94	96	99.63	DA	Newly generated
BR_DB10	229074704	34361205600	42.37	96.23	99.66	DB	Newly generated
BR_DB1	220652626	33097893900	40.94	93.16	99.27	DB	Newly generated
BR_DB2	209472938	31420940700	42.62	96.53	99.65	DB	Newly generated
BR_DB3	222328572	33349285800	42.62	90.11	98.95	DB	Newly generated
BR_DB7	264835340	39725301000	42.35	97.02	99.82	DB	Newly generated
BR_DB8	230565840	34584876000	41.91	96.7	99.72	DB	Newly generated
BR_DB9	213538502	32030775300	42.35	89.47	99.05	DB	Newly generated
BR_DHB10	242952482	36442872300	42.41	96.77	99.63	DHB	Newly generated
BR_DHB1	229428664	34414299600	42.89	95.61	99.64	DHB	Newly generated
BR_DHB2	242366190	36354928500	42.57	96.5	99.7	DHB	Newly generated
BR_DHB3	219431492	32914723800	43.1	96.53	99.63	DHB	Newly generated
BR_DHB4	207726486	31158972900	42.48	89.06	99.05	DHB	Newly generated
BR_DHB5	249133726	37370058900	42.38	96.48	99.73	DHB	Newly generated
BR_DHB6	212142594	31821389100	42.8	96.64	99.7	DHB	Newly generated
BR_DNS100	234074842	35111226300	43.36	96.55	99.59	DNS	Newly generated
BR_DNS101	285964176	42894626400	42.42	97.03	99.59	DNS	Newly generated
BR_DNS102	259937674	38990651100	41.75	97.14	99.25	DNS	Newly generated
BR_DNS103	287015638	43052345700	42.02	97.11	99.38	DNS	Newly generated
BR_DNS104	276953604	41543040600	41.87	96.99	99.66	DNS	Newly generated
BR_DNS105	270338950	40550842500	42.09	96.56	99.4	DNS	Newly generated
BR_DNS106	300309906	45046485900	42	97.13	99.51	DNS	Newly generated
BR_DNS108	244474124	36671118600	42.2	97.22	99.54	DNS	Newly generated
BR_DNS111	240136806	36020520900	42.77	96.62	99.56	DNS	Newly generated
BR_DNS99	236309792	35446468800	41.7	97.11	99.39	DNS	Newly generated
BR_DS10	315503716	47325557400	43.1	96.55	99.7	DS	Newly generated
BR_DS11	233647380	35047107000	42.66	96.36	99.69	DS	Newly generated
BR_DS2	243759552	36563932800	43.06	96.73	99.7	DS	Newly generated
BR_DS3	235572746	35335911900	43.3	96.25	99.69	DS	Newly generated
BR_DS4	290068666	43510299900	42.59	95.56	99.61	DS	Newly generated
BR_DS5	237764754	35664713100	42.52	96.61	99.52	DS	Newly generated
BR_DS6	226649930	33997489500	42.59	95.44	99.56	DS	Newly generated
BR_DS7	241478018	36221702700	42.6	95.91	99.49	DS	Newly generated
BR_DS8	247255282	37088292300	42.54	95.98	99.65	DS	Newly generated
BR_DS9	253394896	38009234400	42.85	95.77	99.56	DS	Newly generated
BR_EHL10	214036870	32105530500	43.05	96.47	99.43	EHL	Newly generated
BR_EHL11	231634546	34745181900	42.51	96.75	99.65	EHL	Newly generated
BR_EHL12	231348380	34702257000	43.65	95.98	99.56	EHL	Newly generated
BR_EHL1	296717542	44507631300	42.64	95.13	99.59	EHL	Newly generated
BR_EHL13	268135586	40220337900	42.78	88.84	98.56	EHL	Newly generated
BR_EHL2	211196924	31679538600	42.73	89.69	98.84	EHL	Newly generated
BR_EHL3	208826130	31323919500	42.41	88.93	98.65	EHL	Newly generated
BR_EHL4	297998822	44699823300	42.48	94.75	99.59	EHL	Newly generated
BR_EHL5	218737126	32810568900	42.54	96.5	99.62	EHL	Newly generated
BR_EHL8	277031762	41554764300	43.44	88.54	98.97	EHL	Newly generated
BR_GAZH10	201320220	30198033000	43.5	95.89	99.67	GAZH	Newly generated
BR_GAZH11	214399600	32159940000	43.69	96.08	99.71	GAZH	Newly generated
BR_GAZH12	241658948	36248842200	42.58	95.96	99.73	GAZH	Newly generated
BR_GAZH13	224302640	33645396000	43.15	95.83	99.71	GAZH	Newly generated
BR_GAZH15	225381694	33807254100	43.72	95.22	99.7	GAZH	Newly generated
BR_GAZH7	219624898	32943734700	43.13	94.64	99.48	GAZH	Newly generated
BR_GAZH8	207260994	31089149100	43.38	95.81	99.73	GAZH	Newly generated
BR_GEH1	233063840	34959576000	41.98	96.32	99.5	GEH	Newly generated
BR_GEH2	275391354	41308703100	42.54	89.04	98.99	GEH	Newly generated
BR_GEH4	240645820	36096873000	42.67	96.58	99.72	GEH	Newly generated
BR_GEH5	206155714	30923357100	42.67	88.66	98.98	GEH	Newly generated
BR_GEH6	217883656	32682548400	42.23	91.31	99.19	GEH	Newly generated
BR_GEH7	208990916	31348637400	42.63	89.52	99.1	GEH	Newly generated
BR_GEH9	218711738	32806760700	42.3	89.33	99.06	GEH	Newly generated
BR_GIZH73	335637852	50345677800	42.41	94.76	99.43	GIZH	Newly generated
BR_GIZH74	227830928	34174639200	41.75	96.55	99.75	GIZH	Newly generated
BR_GIZH75	222644796	33396719400	42.27	96.72	99.76	GIZH	Newly generated
BR_GIZH76	245565830	36834874500	42.82	97.03	99.22	GIZH	Newly generated
BR_GIZH77	205990610	30898591500	42.23	96.78	99.75	GIZH	Newly generated
BR_GIZH78	214929894	32239484100	42.31	97.2	99.55	GIZH	Newly generated
BR_GIZH82	234852724	35227908600	42.26	97	99.53	GIZH	Newly generated
BR_GIZH83	289474238	43421135700	41.97	96.96	99.77	GIZH	Newly generated
BR_GIZH84	224343392	33651508800	42.54	96.53	99.5	GIZH	Newly generated
BR_GIZH85	227780746	34167111900	42.47	96.92	99.67	GIZH	Newly generated
BR_GLG11	255179768	38276965200	42.23	96.78	99.63	GLG	Newly generated
BR_GLG12	255863078	38379461700	43.21	96.99	99.65	GLG	Newly generated
BR_GLG1	279398746	41909811900	43.41	96.73	99.68	GLG	Newly generated
BR_GLG13	219025118	32853767700	42.83	90.3	98.28	GLG	Newly generated
BR_GLG3	213644366	32046654900	43.41	96.27	99.7	GLG	Newly generated
BR_GLG5	213351658	32002748700	42.78	96.89	99.63	GLG	Newly generated
BR_GLG6	244589156	36688373400	43.3	96.46	99.71	GLG	Newly generated
BR_GLG8	214318712	32147806800	42.8	95.93	99.67	GLG	Newly generated
BR_GLG9	211511276	31726691400	42.89	96.47	99.69	GLG	Newly generated
BR_HJ12	227854416	34178162400	42.87	96.31	99.69	HJ	Newly generated
BR_HJ13	227013042	34051956300	42.77	96.63	99.74	HJ	Newly generated
BR_HJ14	245305340	36795801000	42.66	96.82	99.66	HJ	Newly generated
BR_HJ17	252350296	37852544400	42.88	96.48	99.7	HJ	Newly generated
BR_HJ20	213070492	31960573800	42.44	96.73	99.62	HJ	Newly generated
BR_HJ2	216431942	32464791300	42.73	96.47	99.61	HJ	Newly generated
BR_HJ4	209315238	31397285700	41.87	96.31	99.63	HJ	Newly generated
BR_HJ5	264642736	39696410400	42.6	96.69	99.74	HJ	Newly generated
BR_HJ6	251054498	37658174700	42.72	96.22	99.62	HJ	Newly generated
BR_HJ8	241115448	36167317200	42.36	96.71	99.62	HJ	Newly generated
BR_HUZ10	211552888	31732933200	42.38	95.62	99.64	HUZ	Newly generated
BR_HUZ1	222761440	33414216000	41.79	95.84	99.61	HUZ	Newly generated
BR_HUZ2	244687938	36703190700	42.32	95.8	99.63	HUZ	Newly generated
BR_HUZ3	264698752	39704812800	42.17	95.65	99.6	HUZ	Newly generated
BR_HUZ4	212967172	31945075800	42.92	96.38	99.42	HUZ	Newly generated
BR_HUZ6	208061260	31209189000	42.02	88.94	98.89	HUZ	Newly generated
BR_HUZ8	236557382	35483607300	42.94	96.49	99.74	HUZ	Newly generated
BR_LL10	282233658	42335048700	42.51	96.05	99.62	LL	Newly generated
BR_LL11	279746658	41961998700	42.29	96.73	99.71	LL	Newly generated
BR_LL21	236397326	35459598900	42.84	96.53	99.69	LL	Newly generated
BR_LL29	219241652	32886247800	42.84	96.87	99.76	LL	Newly generated
BR_LL5	328576874	49286531100	42.63	95.77	99.57	LL	Newly generated
BR_LL8	238629430	35794414500	42.52	96.63	99.71	LL	Newly generated
BR_LL9	206215662	30932349300	42.51	95.47	99.61	LL	Newly generated
BR_LT40	221595326	33239298900	43.35	95.73	99.47	LT	Newly generated
BR_LT41	241712214	36256832100	42.98	96.19	99.67	LT	Newly generated
BR_LT42	311688958	46753343700	42.88	96.19	99.71	LT	Newly generated
BR_LT44	324005918	48600887700	42	96.86	99.74	LT	Newly generated
BR_LT46	256202114	38430317100	43.15	96.28	99.6	LT	Newly generated
BR_LT47	228635560	34295334000	42.83	95.89	99.65	LT	Newly generated
BR_LT49	268123226	40218483900	42.94	96.18	99.65	LT	Newly generated
BR_LWU18	246139734	36920960100	43.43	95.57	99.59	LWU	Newly generated
BR_LWU22	220605898	33090884700	42.91	95.77	99.42	LWU	Newly generated
BR_LWU30	213504574	32025686100	42.41	95.91	99.41	LWU	Newly generated
BR_LWU31	238781798	35817269700	42.95	96.56	99.61	LWU	Newly generated
BR_MBH10	263556106	39533415900	42.02	88.86	98.95	MBH	Newly generated
BR_MBH2	218916496	32837474400	42.45	90.2	99	MBH	Newly generated
BR_MBH3	262607238	39391085700	42.63	96.09	99.1	MBH	Newly generated
BR_MBH5	240263046	36039456900	42.15	96.11	99.48	MBH	Newly generated
BR_MBH6	213974054	32096108100	42.38	96.69	99.63	MBH	Newly generated
BR_MBH7	223814236	33572135400	42.52	96.67	99.48	MBH	Newly generated
BR_MBH9	238032940	35704941000	42.69	96.64	99.61	MBH	Newly generated
BR_MGE14	248730356	37309553400	42.77	96.42	99.71	MGE	Newly generated
BR_MGE16	215719412	32357911800	43.25	96.37	99.59	MGE	Newly generated
BR_MGE18	297922960	44688444000	42.1	95.6	99.57	MGE	Newly generated
BR_MGE19	303858738	45578810700	42.73	96.11	99.66	MGE	Newly generated
BR_MGE20	203118820	30467823000	42.33	96.28	99.59	MGE	Newly generated
BR_MGE22	225511278	33826691700	42.55	96.23	99.68	MGE	Newly generated
BR_MGE23	217720478	32658071700	43.13	96.44	99.66	MGE	Newly generated
BR_MGE24	305741748	45861262200	43.05	96.24	99.63	MGE	Newly generated
BR_MGE25	266021370	39903205500	42.9	95.59	99.57	MGE	Newly generated
BR_MGE26	243330974	36499646100	43.16	96.05	99.66	MGE	Newly generated
BR_MIZ01	289483530	43422529500	43.3	96.2	99.41	MIZ	Newly generated
BR_MIZ10	206314794	30947219100	43.05	88.44	98.86	MIZ	Newly generated
BR_MIZ11	200895288	30134293200	42.86	88.82	98.7	MIZ	Newly generated
BR_MIZ12	208087880	31213182000	42.81	89.22	98.95	MIZ	Newly generated
BR_MIZ13	252185372	37827805800	43.03	96.33	99.27	MIZ	Newly generated
BR_MIZ4	393961022	59094153300	44.23	95.07	98.33	MIZ	Newly generated
BR_PTZ10	230984400	34647660000	42.4	95.38	99.57	PTZ	Newly generated
BR_PTZ1	216951844	32542776600	42.05	96.35	99.7	PTZ	Newly generated
BR_PTZ8	217355052	32603257800	41.92	96.45	99.73	PTZ	Newly generated
BR_SB28	251805106	37770765900	43.33	95.52	99.57	SB	Newly generated
BR_SB29	215109522	32266428300	42.47	96.09	99.68	SB	Newly generated
BR_SB30	227528776	34129316400	42.49	96.33	99.69	SB	Newly generated
BR_SB31	226300696	33945104400	42.88	96.53	99.77	SB	Newly generated
BR_SB37	207134660	31070199000	42.39	96.14	99.7	SB	Newly generated
BR_SB38	243837924	36575688600	42.95	96.13	99.7	SB	Newly generated
BR_TUC50	386324872	57948730800	42.24	96.38	99.25	TUC	Newly generated
BR_TUC52	260347982	39052197300	42.65	96.26	99.48	TUC	Newly generated
BR_TUC53	307185842	46077876300	42.37	96.87	99.5	TUC	Newly generated
BR_TUC56	306576416	45986462400	42.66	97.07	99.71	TUC	Newly generated
BR_TUC57	222095028	33314254200	42.48	96.12	99.53	TUC	Newly generated
BR_TUC58	274920502	41238075300	42.47	96.17	99.6	TUC	Newly generated
BR_TUC59	212849378	31927406700	42.53	95.31	99.54	TUC	Newly generated
BR_WZS1	209224072	31383610800	43.24	95.1	99.58	WZS	Newly generated
BR_WZS2	237752606	35662890900	42.89	95.97	99.67	WZS	Newly generated
BR_WZS4	308672342	46300851300	42.84	96.45	99.74	WZS	Newly generated
BR_WZS5	247214452	37082167800	42.96	95.94	99.66	WZS	Newly generated
BR_ZZ10	205790638	30868595700	43.29	96.35	99.73	TT	Newly generated
BR_ZZ11	229814092	34472113800	42.55	95.91	99.56	TT	Newly generated
BR_ZZ12	289670626	43450593900	43.23	95.95	99.68	TT	Newly generated
BR_ZZ13	311388890	46708333500	42.46	96.77	99.58	TT	Newly generated
BR_ZZ2	247569568	37135435200	42.45	96.39	99.56	TT	Newly generated
BR_ZZ3	222593728	33389059200	42.46	96.73	99.73	TT	Newly generated
BR_ZZ5	216707576	32506136400	42.94	96.05	99.64	TT	Newly generated
BR_ZZ6	276778844	41516826600	43.13	96.62	99.76	TT	Newly generated
BR_ZZ7	254327210	38149081500	42.78	96.46	99.5	TT	Newly generated
BR_ZZ9	247686442	37152966300	43.56	95.3	99.61	TT	Newly generated
DL1_AW1	425059598	42505959800	42.07	96.23	99.81	AW	Downloaded
DL1_BKS10	304804588	30785263388	41.85	95.7	99.6	BKS	Downloaded
DL1_BKS11	161350934	16135093400	42.74	93.5	99.23	BKS	Downloaded
DL1_BKS1	134212090	13421209000	40.53	96.72	99.85	BKS	Downloaded
DL1_BKS12	100716130	10071613000	43.5	92.92	99.07	BKS	Downloaded
DL1_BKS13	35494642	3549464200	43.4	92.91	98.63	BKS	Downloaded
DL1_BKS14	2025626118	202562611800	41.7	97.22	99.91	BKS	Downloaded
DL1_BKS2	113652126	11478864726	41.54	97.75	99.85	BKS	Downloaded
DL1_BKS3	112752550	11388007550	40.5	97.19	99.88	BKS	Downloaded
DL1_BKS4	253047908	25557838708	42.55	95.54	99.5	BKS	Downloaded
DL1_BKS5	271420318	27413452118	42.3	95.6	99.52	BKS	Downloaded
DL1_BKS6	307202928	31027495728	41.9	95.08	99.46	BKS	Downloaded
DL1_BKS7	443640008	44807640808	41.04	91.66	99.55	BKS	Downloaded
DL1_BKS8	311141122	31425253322	41.9	94.26	99.27	BKS	Downloaded
DL1_BKS9	288013648	29089378448	41.9	95.41	99.52	BKS	Downloaded
DL1_BM1	1568777842	156877784200	41.28	95.73	99.89	BM	Downloaded
DL1_BM2	565991756	70748969500	41.77	94.36	99.31	BM	Downloaded
DL1_BM3	476372560	59546570000	43.3	94.42	99.56	BM	Downloaded
DL1_BM4	465787900	58223487500	44.67	94.7	99.7	BM	Downloaded
DL1_BM5	537120882	67140110250	44.55	94.45	97.74	BM	Downloaded
DL1_BM6	486445132	60805641500	43.32	94.3	99.68	BM	Downloaded
DL1_BM7	468337408	58542176000	43.23	94.65	99.29	BM	Downloaded
DL1_BS1	512884812	64110601500	42.7	94.62	99.7	BS	Downloaded
DL1_BS2	500619278	62577409750	41.95	93.42	99.79	BS	Downloaded
DL1_BS3	511296306	63912038250	42.51	93.55	99.57	BS	Downloaded
DL1_BS4	514347042	64293380250	42.54	93	99.7	BS	Downloaded
DL1_BS5	581899950	72737493750	42.84	93.75	99.77	BS	Downloaded
DL1_BS6	553680624	69210078000	43.16	93.77	99.75	BS	Downloaded
DL1_CRL1	347750566	34775056600	40.91	90.06	98.64	CRL	Downloaded
DL1_DNS10	234754266	23475426600	42.12	93.78	99.8	DNS	Downloaded
DL1_DNS11	231590664	23159066400	42.34	93.77	99.75	DNS	Downloaded
DL1_DNS1	314388424	31438842400	41.76	95.41	99.84	DNS	Downloaded
DL1_DNS21	132618648	12864008856	43.4	88.26	99.33	DNS	Downloaded
DL1_DNS2	326384034	32638403400	40.62	94.44	99.81	DNS	Downloaded
DL1_DNS24	95815826	8575516427	40.73	94	97.88	DNS	Downloaded
DL1_DNS25	163020924	14590372698	41.54	93.93	98.67	DNS	Downloaded
DL1_DNS27	147772286	13225619597	41.03	94.88	97.68	DNS	Downloaded
DL1_DNS28	115206042	10310940759	42.69	93.63	99.36	DNS	Downloaded
DL1_DNS30	98979032	10392798360	42.56	93.85	99.81	DNS	Downloaded
DL1_DNS31	116071298	11258915906	42.89	90.82	99.52	DNS	Downloaded
DL1_DNS3	165430616	17370214680	43.23	93.5	99.64	DNS	Downloaded
DL1_DNS32	162276384	15740809248	42.77	88.62	99.41	DNS	Downloaded
DL1_DNS4	107363858	11273205090	42.56	94.34	99.07	DNS	Downloaded
DL1_DNS5	149177684	15663656820	40.77	93.89	99.67	DNS	Downloaded
DL1_DNS6	153461524	16113460020	41.37	92.39	99.64	DNS	Downloaded
DL1_DNS7	119467388	12544075740	43.31	93.24	99.69	DNS	Downloaded
DL1_DNS8	113319728	10142115656	42.43	94.73	99.65	DNS	Downloaded
DL1_DNS9	245549058	24554905800	41.72	95.06	99.79	DNS	Downloaded
DL1_DRC13	1693636674	60970920264	44.52	90.19	95.85	DRC	Downloaded
DL1_DRC14	329929076	33322836676	42.56	90.8	99.11	DRC	Downloaded
DL1_DRC35	547936810	45204786825	40.83	95.34	97.7	DRC	Downloaded
DL1_DRC36	639468428	63946842800	41.17	91.44	98.19	DRC	Downloaded
DL1_DRC37	217763834	21776383400	41.31	94.19	97.92	DRC	Downloaded
DL1_DRC38	108952774	10895277400	40.03	94.43	97.44	DRC	Downloaded
DL1_DRC39	248811954	24881195400	41.43	89.64	99.27	DRC	Downloaded
DL1_DRC40	814557552	81455755200	41.08	91.33	97.54	DRC	Downloaded
DL1_DRC41	460052724	46005272400	40.95	88.72	98.56	DRC	Downloaded
DL1_DRC42	286883138	28114547524	41.15	95.53	97.57	DRC	Downloaded
DL1_DRC43	457284418	43670661919	40.62	94.96	97.34	DRC	Downloaded
DL1_DRC44	281816156	42413331478	40.7	93.6	97.65	DRC	Downloaded
DL1_DRC45	254644348	37942007852	40.28	93.8	97.59	DRC	Downloaded
DL1_DRC46	354783732	33704454540	40.46	93.54	95.8	DRC	Downloaded
DL1_DRC47	146767938	14676793800	41.91	98.17	99.92	DRC	Downloaded
DL1_DRC48	120816226	12081622600	42.47	98.1	99.79	DRC	Downloaded
DL1_DRC49	50688784	5068878400	42.09	98.09	99.82	DRC	Downloaded
DL1_DRC50	63425764	6342576400	41.8	97.38	99.86	DRC	Downloaded
DL1_DRC51	111151730	11115173000	41.12	98.17	99.9	DRC	Downloaded
DL1_DRC52	350642290	35064229000	42.41	98.13	99.74	DRC	Downloaded
DL1_DRC53	103535504	10353550400	41.81	98	99.89	DRC	Downloaded
DL1_DRC54	127075478	12707547800	41.47	97.84	99.83	DRC	Downloaded
DL1_DRC55	136137734	13613773400	41.88	97.94	99.8	DRC	Downloaded
DL1_DRC56	59565668	5956566800	41.76	97.39	99.74	DRC	Downloaded
DL1_DRC57	47666012	4766601200	41.59	98.02	99.89	DRC	Downloaded
DL1_DRC58	327688072	32768807200	42.3	98.05	99.77	DRC	Downloaded
DL1_DRC59	68760634	6876063400	41.27	97.4	99.88	DRC	Downloaded
DL1_DRC60	161330922	16133092200	41.99	98.05	99.85	DRC	Downloaded
DL1_DRC61	324481776	32448177600	41.18	98.16	99.83	DRC	Downloaded
DL1_DRC62	50879608	5087960800	41.28	98.11	99.76	DRC	Downloaded
DL1_DRC63	301009010	30100901000	41.43	98.12	99.88	DRC	Downloaded
DL1_DRC64	292290044	29229004400	42.17	96.02	99.89	DRC	Downloaded
DL1_DRC65	212212386	21221238600	41.3	97.75	99.74	DRC	Downloaded
DL1_DRC66	57879964	5787996400	41.26	98.15	99.87	DRC	Downloaded
DL1_DRC67	64966714	6496671400	41.8	98.15	99.76	DRC	Downloaded
DL1_DRC68	273044842	27304484200	40.81	98.09	99.83	DRC	Downloaded
DL1_DRC69	202281282	20228128200	42.05	98.03	99.84	DRC	Downloaded
DL1_DRC70	179919984	17991998400	41.15	98.25	99.76	DRC	Downloaded
DL1_MES71	267067946	26706794600	41.93	98.34	99.73	MES	Downloaded
DL1_DRC72	280230760	28023076000	41.24	97.98	99.8	DRC	Downloaded
DL1_MES73	285858942	28585894200	40.6	98.14	99.84	MES	Downloaded
DL1_DRC74	257800178	25780017800	41.33	98.24	99.8	DRC	Downloaded
DL1_DWZ1	319026072	31902607200	40.9	95.14	99.73	DWZ	Downloaded
DL1_ESB1	432360666	64854099900	47.66	94.29	99.37	ESB	Downloaded
DL1_ESB2	413263570	61989535500	47.32	94.22	99.34	ESB	Downloaded
DL1_ESB3	315938518	47390777700	46.69	94.68	99.53	ESB	Downloaded
DL1_EWIT1	414572526	41871825126	39.3	92	98.71	EW	Downloaded
DL1_EWNL11	541472572	54688729772	41.86	82.28	92.23	EW	Downloaded
DL1_EWNL12	458443202	46302763402	41.93	83.57	92.66	EW	Downloaded
DL1_EWNL1	414587332	41873320532	41.64	83.46	91.48	EW	Downloaded
DL1_EWNL2	494792774	49974070174	41.27	83.3	91.94	EW	Downloaded
DL1_EWNL6	721812986	72903111586	41.99	84	91.65	EW	Downloaded
DL1_GSOS1	450160838	45466244638	42.05	90.55	98.54	GSOS	Downloaded
DL1_HAM5	1888588050	188858805000	41.23	96.39	99.91	HAM	Downloaded
DL1_IB1	358239400	36182179400	41.84	94.2	96.01	IB	Downloaded
DL1_IB2	342150846	34215084600	40.15	92.19	99.16	IB	Downloaded
DL1_IBG1	50838260	5083826000	40.31	90.26	99.89	IB	Downloaded
DL1_JH10	543070466	67883808250	43.08	94.2	99.08	JH	Downloaded
DL1_JH11	485713038	60714129750	41.73	93.56	99.57	JH	Downloaded
DL1_JH12	532476528	66559566000	42.48	92.22	99.17	JH	Downloaded
DL1_JH3	114892328	11604125128	40.23	97.83	99.83	JH	Downloaded
DL1_JH4	123919530	12391953000	39.02	96.33	99.78	JH	Downloaded
DL1_JH5	106026372	10602637200	39.47	96.95	99.5	JH	Downloaded
DL1_JH6	1722838340	172283834000	41.77	96.48	99.84	JH	Downloaded
DL1_JH7	493013054	61626631750	42.81	92.6	99.68	JH	Downloaded
DL1_JH8	586351984	73293998000	42.19	93.7	99.68	JH	Downloaded
DL1_JH9	508558638	63569829750	42.1	93.73	99.16	JH	Downloaded
DL1_LB1	521298824	52651181224	40.92	88.16	97	LB	Downloaded
DL1_LDR23	1611996634	161199663400	40.91	95.86	99.9	LDR	Downloaded
DL1_LDR24	535466750	53546675000	41.03	92.72	97.31	LDR	Downloaded
DL1_LDR25	523878580	52387858000	40.93	92.52	97.12	LDR	Downloaded
DL1_LDR26	295088138	28623549386	40.93	95.66	97.73	LDR	Downloaded
DL1_LDR27	619725674	61972567400	40.88	95.41	97.65	LDR	Downloaded
DL1_LDR28	552797240	55279724000	40.96	92.7	96.91	LDR	Downloaded
DL1_LDR29	869295230	86929523000	40.55	91.48	96.21	LDR	Downloaded
DL1_LDR30	522659950	52265995000	40.74	91.6	97.3	LDR	Downloaded
DL1_LDR31	401567822	40156782200	41.07	92.96	96.55	LDR	Downloaded
DL1_LDR32	422278448	42227844800	41.03	90.11	99	LDR	Downloaded
DL1_LDR33	574518358	57451835800	41.13	91.69	97.84	LDR	Downloaded
DL1_LDR34	111396462	11139646200	41.43	86.38	99.45	LDR	Downloaded
DL1_LDR35	1113707590	111370759000	40.84	87.58	97.89	LDR	Downloaded
DL1_LDR36	299035346	29903534600	41.1	95.64	99.82	LDR	Downloaded
DL1_LW1	35480704	3583551104	40.18	91.67	98.64	LW	Downloaded
DL1_LW18	349833950	35333228950	42.76	93.53	98.99	LW	Downloaded
DL1_LW19	1723527808	172352780800	41.12	96.12	99.85	LW	Downloaded
DL1_LW35	310756334	31075633400	41.35	95.42	99.83	LW	Downloaded
DL1_MES23	1957876690	195787669000	41.72	96.58	99.87	MES	Downloaded
DL1_MES24	245121616	24512161600	40.88	98.48	99.77	MES	Downloaded
DL1_MES25	236864418	23686441800	41.7	97.82	99.72	MES	Downloaded
DL1_MES26	135868936	13586893600	40.55	97.92	99.75	MES	Downloaded
DL1_MES27	311280060	31128006000	41.22	95.31	99.83	MES	Downloaded
DL1_MES28	268783524	26878352400	41.2	98.12	99.63	MES	Downloaded
DL1_MES29	327056954	32705695400	40.9	94.92	99.83	MES	Downloaded
DL1_MES30	275929660	27592966000	42.19	97.83	99.81	MES	Downloaded
DL1_MES31	161356638	16135663800	41.62	98.36	99.72	MES	Downloaded
DL1_MES32	303582590	30358259000	40.41	97.27	99.79	MES	Downloaded
DL1_MES33	268758668	26875866800	41.13	97.58	99.81	MES	Downloaded
DL1_MES34	286140564	28614056400	41.8	98.27	99.79	MES	Downloaded
DL1_MES35	292670036	29267003600	39.96	97.81	99.82	MES	Downloaded
DL1_MES36	312794252	31279425200	42.53	98.04	99.85	MES	Downloaded
DL1_MES37	279559980	27955998000	42.44	97.87	99.73	MES	Downloaded
DL1_MES38	325678388	32567838800	41.87	98.07	99.82	MES	Downloaded
DL1_MES39	229493578	22949357800	41.19	98.09	99.75	MES	Downloaded
DL1_MES40	266107254	26610725400	41.85	98.33	99.81	MES	Downloaded
DL1_MES41	249560152	24956015200	41.41	98.6	99.84	MES	Downloaded
DL1_MES42	124297286	12429728600	41.23	98.64	99.78	MES	Downloaded
DL1_MES43	132867798	13286779800	40.81	97.59	99.84	MES	Downloaded
DL1_MES44	283465978	28346597800	40.26	97.69	99.83	MES	Downloaded
DL1_MES45	259260536	25926053600	40.34	97.73	99.74	MES	Downloaded
DL1_MES46	267067946	26706794600	41.93	98.34	99.73	MES	Downloaded
DL1_MES47	300173382	30017338200	40.16	97.31	99.86	MES	Downloaded
DL1_DRC75	69076142	6907614200	41.57	98.19	99.88	DRC	Downloaded
DL1_MES49	287852358	28785235800	40.28	97.67	99.84	MES	Downloaded
DL1_MES50	167488704	16748870400	40.69	97.77	99.84	MES	Downloaded
DL1_MES51	299815318	29981531800	40.69	97.61	99.83	MES	Downloaded
DL1_MES52	127967960	12796796000	40.98	98.64	99.83	MES	Downloaded
DL1_MES53	204903132	20490313200	41.59	98.41	99.77	MES	Downloaded
DL1_MES54	274325510	27432551000	41.3	98.03	99.76	MES	Downloaded
DL1_MES55	256942954	25694295400	41.3	98.57	99.82	MES	Downloaded
DL1_MES56	321878816	32187881600	41.12	97.83	99.8	MES	Downloaded
DL1_MES9	202790578	20279057800	41.69	92.06	99.37	MES	Downloaded
DL1_MGLC3	625864902	63212355102	40.58	90.24	96.55	MGLC	Downloaded
DL1_MGLC4	413881544	41802035944	41.93	92.08	99.08	MGLC	Downloaded
DL1_MGLC5	405256736	40930930336	41.47	91.34	98.85	MGLC	Downloaded
DL1_NJ1	157330046	15733004600	39.17	95.76	99.8	NJ	Downloaded
DL1_NJ2	172712528	17271252800	38.48	95.59	99.77	NJ	Downloaded
DL1_NJ3	113055716	11418627316	38.96	97.98	99.87	NJ	Downloaded
DL1_NJ4	546860364	68357545500	42.09	93.23	99.22	NJ	Downloaded
DL1_NJ5	544915066	68114383250	42.57	93.67	99.5	NJ	Downloaded
DL1_NJ6	550365162	68795645250	42.29	93.26	99.65	NJ	Downloaded
DL1_NJ7	489054072	61131759000	43.38	94.58	99.68	NJ	Downloaded
DL1_NJ8	498143410	62267926250	43.76	94.42	99.61	NJ	Downloaded
DL1_NJ9	523517396	65439674500	41.53	93.31	99.72	NJ	Downloaded
DL1_PTR19	1762431702	176243170200	41.14	95.78	99.88	PTR	Downloaded
DL1_RC1	188852456	19074098056	40.67	90.39	99.09	RC	Downloaded
DL1_RC2	246546040	24901150040	43.07	92.27	99.11	RC	Downloaded
DL1_RC3	258951164	26154067564	43.04	90.36	98.93	RC	Downloaded
DL1_RC4	269526422	27222168622	43.22	92.39	99.39	RC	Downloaded
DL1_RC5	249765316	25226296916	41.34	90.64	99.51	RC	Downloaded
DL1_RC6	211212014	21332413414	41.91	91.91	99.05	RC	Downloaded
DL1_RC7	1668370446	166837044600	41.41	96.83	99.85	RC	Downloaded
DL1_RC8	489283828	48928382800	41.96	94.06	99.8	RC	Downloaded
DL1_TT24	613226824	61322682400	41.7	94.97	99.83	TT	Downloaded
DL1_TC1	847969874	84796987400	38.56	94.95	99.62	TC	Downloaded
DL1_TC2	225359876	22535987600	38.97	96.31	99.78	TC	Downloaded
DL1_TC3	175233414	17523341400	39.55	96.28	99.68	TC	Downloaded
DL1_TC4	243645292	24364529200	40.62	95.23	99.75	TC	Downloaded
DL1_TC5	165891834	16589183400	41.33	94.97	99.57	TC	Downloaded
DL1_TT10	121504770	12150477000	39.23	95.47	99.87	TT	Downloaded
DL1_TT11	178695304	17869530400	39.28	94.86	99.84	TT	Downloaded
DL1_TT12	147019082	14701908200	38.87	95.03	99.86	TT	Downloaded
DL1_TT13	114855652	11485565200	38.73	96.36	99.88	TT	Downloaded
DL1_TT14	150496378	15049637800	38.74	96.37	99.67	TT	Downloaded
DL1_TT15	124056918	12405691800	39.51	96	99.87	TT	Downloaded
DL1_TT16	148672844	14867284400	39.2	95.06	99.85	TT	Downloaded
DL1_TT17	155627930	15562793000	39.67	95.18	99.86	TT	Downloaded
DL1_TT18	120425868	12042586800	38.98	94.69	99.83	TT	Downloaded
DL1_TT19	129444282	12944428200	38.87	94.03	99.84	TT	Downloaded
DL1_TT20	123617310	12485348310	40.78	97.59	99.88	TT	Downloaded
DL1_TT21	115607598	11676367398	39.94	97.32	99.81	TT	Downloaded
DL1_TT2	160484226	16048422600	39.96	95.73	99.86	TT	Downloaded
DL1_TT22	114658264	11465826400	40.02	94.34	99.83	TT	Downloaded
DL1_TT23	2718974808	274616455608	41.26	96.14	99.46	TT	Downloaded
DL1_TT4	116672738	11783946538	40.75	97.29	99.86	TT	Downloaded
DL1_TT5	176129024	17612902400	39.88	96.42	99.85	TT	Downloaded
DL1_TT7	97264596	9823724196	38.64	96.58	99.86	TT	Downloaded
DL1_TT8	190398892	19039889200	40.12	96.27	99.86	TT	Downloaded
DL1_TT9	134002166	13400216600	39.25	96.39	99.86	TT	Downloaded
DL1_TTAB1	185832898	18583289800	39.81	94.71	99.78	TT	Downloaded
DL1_TTAB2	144564178	14456417800	39.84	94.58	99.79	TT	Downloaded
DL1_TTAB3	185198962	18519896200	39.21	92.39	99.83	TT	Downloaded
DL1_TTAB4	150856630	15085663000	39.18	92.44	99.72	TT	Downloaded
DL1_TTGZ1	118793070	11998100070	40.41	97.61	99.86	TT	Downloaded
DL1_TTGZ2	121527990	12152799000	41.03	95.92	99.86	TT	Downloaded
DL1_TTGZ3	106355728	10635572800	40.24	96	99.82	TT	Downloaded
DL1_TTGZ4	142929146	14292914600	40.77	96.16	99.82	TT	Downloaded
DL1_TTGZ5	142269914	14226991400	40.97	95.53	99.83	TT	Downloaded
DL1_AWSWC1	119601208	12079722008	39.9	92.82	96.84	AW	Downloaded
DL1_AWSWC2	162999636	16299963600	41.05	91.8	99.72	AW	Downloaded
DL1_AWSWC3	162839930	16283993000	40.64	91.47	99.82	AW	Downloaded
DL1_EWSP1	375306190	37905925190	41.57	92.4	98.43	EW	Downloaded
DL1_WJ1	158825554	15882555400	39.76	92.2	98.57	WJ	Downloaded
DL1_WJ2	142214644	14221464400	39.24	91.77	99.81	WJ	Downloaded
DL1_WJ3	119675994	12087275394	39.44	93.42	99.79	WJ	Downloaded
DL1_WZS7	3545398492	354539849200	47.83	89.36	98.79	WZS	Downloaded
DL1_YN1	121118304	12111830400	39.75	94.28	99.83	YN	Downloaded
DL1_YN2	109802436	11090046036	40.56	97.94	99.73	YN	Downloaded
DL1_YN3	129540220	13083562220	39.88	97.53	99.81	YN	Downloaded
DL2_AGSC1	363394552	36339455200	40.98	95.33	99.89	AGSC	Downloaded
DL2_AGSC2	342793908	34622184708	41.11	83.9	97.22	AGSC	Downloaded
DL2_AW2	180594254	18059425400	41.02	97.75	99.96	AW	Downloaded
DL2_AW3	256692590	25669259000	40.78	97.86	99.96	AW	Downloaded
DL2_AW4	231396834	19090238805	40.74	98.65	99.96	AW	Downloaded
DL2_AWJP1	394278396	39427839600	40.47	82.56	99.44	AW	Downloaded
DL2_AWJP4	238059056	14164513832	38.36	97.68	99.96	AW	Downloaded
DL2_AWNC1	212622672	21474889872	48.83	83.7	98.21	AW	Downloaded
DL2_AWNC2	362363814	36236381400	41.47	82.3	99	AW	Downloaded
DL2_AWNC3	174204222	17420422200	42.03	93.83	97.09	AW	Downloaded
DL2_AWNC6	213687764	11218607610	39.47	98.38	99.96	AW	Downloaded
DL2_AWNC7	106580224	8686288256	45.75	97.54	99.97	AW	Downloaded
DL2_AWSC1	232367698	23469137498	46.13	80.75	99.39	AW	Downloaded
DL2_AWSC2	351304202	35130420200	41.97	86.09	99.11	AW	Downloaded
DL2_AWSC3	159057634	16064821034	42.69	92.76	98.3	AW	Downloaded
DL2_AWSC4	741611520	74161152000	42.56	94.08	99.47	AW	Downloaded
DL2_AWSC5	387394362	38739436200	41.98	94.5	99.57	AW	Downloaded
DL2_AWSC8	113010958	10792546489	42.57	96.36	99.97	AW	Downloaded
DL2_AWSC9	215019522	16126464150	39.91	97.78	99.96	AW	Downloaded
DL2_BKS15	359177392	35917739200	40.79	95.28	99.9	BKS	Downloaded
DL2_BKS16	302722158	30272215800	41.69	96.25	99.89	BKS	Downloaded
DL2_BSDB1	360228254	36383053654	41.05	86.88	98.24	BSDB	Downloaded
DL2_BSDB2	326831868	32683186800	42.12	96.02	99.9	BSDB	Downloaded
DL2_BTBM1	424387092	42438709200	40.69	95.99	99.89	BTBM	Downloaded
DL2_CLBR1	392641082	39656749282	41.73	85.17	97.77	CLBR	Downloaded
DL2_CSTN1	325564392	32556439200	41.16	93.39	99.67	CSTN	Downloaded
DL2_CSTN2	255736736	25573673600	41.48	93.06	99.66	CSTN	Downloaded
DL2_CSTN3	252274910	37841236500	42.32	95.63	99.92	CSTN	Downloaded
DL2_CSTN4	618730008	93118866204	42.47	97.72	99.89	CSTN	Downloaded
DL2_CTMC1	347614448	34761444800	42.27	95.89	99.9	CTMC	Downloaded
DL2_CTMC2	303123138	30615436938	40.88	88.16	97.79	CTMC	Downloaded
DL2_CTSS1	341460540	34487514540	41.92	87.13	98.38	CTSS	Downloaded
DL2_DRC10	91225100	13774990100	39.83	75.89	98.64	DRC	Downloaded
DL2_DRC11	101019058	15253877758	39.34	75.42	98.31	DRC	Downloaded
DL2_DRC1	227143916	16013646078	42.11	98.88	99.97	DRC	Downloaded
DL2_DRC12	95440354	14411493454	39.23	75.58	98.46	DRC	Downloaded
DL2_DRC2	246905940	19875928170	38.65	97.75	99.97	DRC	Downloaded
DL2_DRC3	124099846	5894742685	40.05	98.74	99.97	DRC	Downloaded
DL2_DRC4	155335960	7067786180	38.55	98.9	99.97	DRC	Downloaded
DL2_DRC5	74595930	11263985430	39.95	75.75	97.78	DRC	Downloaded
DL2_DRC6	68695676	10373047076	39.83	76.05	97.93	DRC	Downloaded
DL2_DRC7	113700812	17168822612	40.01	76.11	95.85	DRC	Downloaded
DL2_DRC75	399521906	39952190600	40.92	96.59	99.25	DRC	Downloaded
DL2_DRC76	357852092	35785209200	40.44	96	99.91	DRC	Downloaded
DL2_DRC77	212044522	21204452200	41.74	84.37	98.35	DRC	Downloaded
DL2_DRC78	260535914	26053591400	40.06	85.66	98.48	DRC	Downloaded
DL2_DRC79	334276348	50308590374	42.21	91.45	99.92	DRC	Downloaded
DL2_DRC80	239924970	35988745500	42.2	91.22	99.92	DRC	Downloaded
DL2_DRC8	106182370	16033537870	39.9	76.26	95.92	DRC	Downloaded
DL2_DRC9	97661698	14746916398	39.93	76.06	98.64	DRC	Downloaded
DL2_EW10	247006826	24700682600	39.81	97.87	99.96	EW	Downloaded
DL2_EW11	216531014	21653101400	39.31	98.19	99.96	EW	Downloaded
DL2_EW1	209495526	21054300363	40.11	97.03	99.96	EW	Downloaded
DL2_EW2	251491204	25400611604	39.81	97.07	99.96	EW	Downloaded
DL2_EW3	289931012	28848135694	40.07	97.34	99.97	EW	Downloaded
DL2_EW4	187110124	17869016842	40.05	97.07	99.96	EW	Downloaded
DL2_EW5	179049816	16920207612	40.19	97.11	99.96	EW	Downloaded
DL2_EW6	237442110	23981653110	40.48	97.08	99.96	EW	Downloaded
DL2_EW9	257686798	25768679800	40.51	97.78	99.96	EW	Downloaded
DL2_EWCH1	263860994	16623242622	40.78	97.29	95.13	EW	Downloaded
DL2_EWCH2	302163742	30518537942	39.48	96.99	99.97	EW	Downloaded
DL2_EWFR1	306652824	30665282400	43.72	90.14	99.65	EW	Downloaded
DL2_EWFR2	194856004	14516772298	41.93	98.13	99.96	EW	Downloaded
DL2_EWGR1	394186468	39812833268	40.17	88.92	98.33	EW	Downloaded
DL2_EWGR2	310073342	31317407542	40.37	87.5	98.37	EW	Downloaded
DL2_EWGR3	331805976	33512403576	41.06	88.19	98.39	EW	Downloaded
DL2_EWGR4	313491352	31662626552	40.1	88.46	98.07	EW	Downloaded
DL2_EWIT1	65604068	6626010868	39.24	83.84	97.46	EW	Downloaded
DL2_EWIT2	343990446	34399044600	41.22	93.6	99.88	EW	Downloaded
DL2_EWIT3	381844490	38184449000	41.68	94.28	99.55	EW	Downloaded
DL2_EWIT4	369628806	36962880600	40.92	94.53	98.41	EW	Downloaded
DL2_EWIT5	331812064	33181206400	40.48	94.89	99.67	EW	Downloaded
DL2_EWNL10	344128830	34757011830	41.58	83.47	97.65	EW	Downloaded
DL2_EWNL13	165426858	11083599486	39.64	98.39	99.97	EW	Downloaded
DL2_EWNL14	115981166	9452465029	42.47	97.86	99.98	EW	Downloaded
DL2_EWNL15	189990470	13679313840	39.69	98.45	99.97	EW	Downloaded
DL2_EWNL16	245377782	22820133726	40.73	97.76	99.96	EW	Downloaded
DL2_EWNL3	292301612	29230161200	41.22	91	99.39	EW	Downloaded
DL2_EWNL4	363358268	36335826800	41.35	94.98	99.9	EW	Downloaded
DL2_EWNL5	241741810	20548053850	41.45	96.71	94.27	EW	Downloaded
DL2_EWNL7	222639586	22486598186	45.19	85.14	99.48	EW	Downloaded
DL2_EWNL8	258396306	25839630600	41.22	88.75	99.53	EW	Downloaded
DL2_EWNL9	362976692	36660645892	41.43	83.35	97.68	EW	Downloaded
DL2_GSOS2	274094944	27409494400	45.38	95.68	99.9	GSOS	Downloaded
DL2_HAM1	197888646	18601532724	42.03	97.56	97.25	HAM	Downloaded
DL2_HAM3	241554324	23793100914	40.53	97.56	99.97	HAM	Downloaded
DL2_HAM4	208871674	19320629845	43.38	98.5	99.96	HAM	Downloaded
DL2_IBNG1	372218234	37594041634	40.94	88.45	98.6	IB	Downloaded
DL2_IBRT1	399005460	40299551460	41.02	83	96.85	IB	Downloaded
DL2_JH1	256415022	25641502200	41.34	93.72	99.56	JH	Downloaded
DL2_JH2	285808918	28580891800	41.22	93.11	99.66	JH	Downloaded
DL2_JQH1	379256862	37925686200	41.04	82.39	99.34	JQH	Downloaded
DL2_JQH2	232296190	23229619000	41.55	93.16	99.4	JQH	Downloaded
DL2_JQH3	246438678	24643867800	41.86	93.01	99.54	JQH	Downloaded
DL2_JQH4	226613688	11104070712	39.09	98.56	99.96	JQH	Downloaded
DL2_KK1	353402756	53187114778	42.38	95.77	99.92	KK	Downloaded
DL2_LCM1	378397000	38218097000	41.31	89.54	98.41	LCM	Downloaded
DL2_LDR1	311310424	31131042400	40.86	86.49	99.69	LDR	Downloaded
DL2_LDR2	678073506	67807350600	41.83	94.04	94.63	LDR	Downloaded
DL2_LDR3	259511820	25951182000	41.66	85.41	98.53	LDR	Downloaded
DL2_LDR4	298718594	29871859400	41.89	94.09	98.67	LDR	Downloaded
DL2_LDR5	156902948	8943468036	40.09	98.67	99.96	LDR	Downloaded
DL2_LDR6	198464386	13892507020	39.2	98.29	99.97	LDR	Downloaded
DL2_LDR7	286479778	28361498022	40.88	97.55	99.97	LDR	Downloaded
DL2_LDR8	192212332	18644596204	42.91	97.84	99.96	LDR	Downloaded
DL2_LDR9	152929624	10093355184	39.19	98.2	99.97	LDR	Downloaded
DL2_LDRD1	293765106	29376510600	41.02	94.89	99.88	LDRD	Downloaded
DL2_LP1	303642668	30364266800	41.34	94.81	99.55	LP	Downloaded
DL2_LP2	387792082	38779208200	40.42	95.52	99.48	LP	Downloaded
DL2_LW10	119377938	8535522567	43.32	98.41	99.97	LW	Downloaded
DL2_LW11	208022608	15913729512	40.43	98.08	99.97	LW	Downloaded
DL2_LW12	212726068	18294441848	40.12	97.55	99.97	LW	Downloaded
DL2_LW1	259596926	26219289526	40.17	91.21	98.57	LW	Downloaded
DL2_LW13	205752300	15945803250	38.65	97.13	99.97	LW	Downloaded
DL2_LW14	188642680	14336843680	39.51	98.87	99.96	LW	Downloaded
DL2_LW16	211679866	14605910754	40.14	98.34	99.97	LW	Downloaded
DL2_LW17	203219740	16155969330	40.04	97.44	99.96	LW	Downloaded
DL2_LW2	310044724	31314517124	41.76	90.17	98.45	LW	Downloaded
DL2_LW3	303508328	30350832800	42.15	83.19	99.19	LW	Downloaded
DL2_LW4	178390080	17839008000	39.54	98.36	99.96	LW	Downloaded
DL2_LW5	245354794	20732480093	40.24	98.02	99.96	LW	Downloaded
DL2_LW6	174228218	14199599767	40.59	98.81	99.96	LW	Downloaded
DL2_LW7	192125736	17579504844	40.86	97.83	99.97	LW	Downloaded
DL2_LW8	171230136	15924402648	40.59	98.55	99.96	LW	Downloaded
DL2_LW9	202826768	18254409120	40.57	97.52	99.97	LW	Downloaded
DL2_MES10	453776322	45377632200	40.51	88.25	99.51	MES	Downloaded
DL2_MES11	186234734	8659915131	43.03	98.83	99.95	MES	Downloaded
DL2_MES12	210787598	15598282252	38.53	98.1	99.96	MES	Downloaded
DL2_MES1	308049766	30804976600	40.91	93.51	99.43	MES	Downloaded
DL2_MES13	191400012	13972200876	40.61	97.62	99.96	MES	Downloaded
DL2_MES14	190763684	14593421826	41.06	97.81	99.96	MES	Downloaded
DL2_MES15	208998168	20899816800	39.83	97.33	99.96	MES	Downloaded
DL2_MES16	209163438	20916343800	40.69	97.84	99.96	MES	Downloaded
DL2_MES17	156385374	15638537400	40.2	97.27	99.96	MES	Downloaded
DL2_MES18	174465832	16399788208	40.45	97.34	99.96	MES	Downloaded
DL2_MES19	212672048	21267204800	40.87	97.79	99.96	MES	Downloaded
DL2_MES20	181847518	18184751800	40.24	97.16	99.96	MES	Downloaded
DL2_MES2	321562540	32156254000	42	94.42	99.06	MES	Downloaded
DL2_MES3	310780830	31078083000	42.77	88.75	99.44	MES	Downloaded
DL2_MES4	306037516	30603751600	42.98	88.48	99.45	MES	Downloaded
DL2_MES5	237994462	23799446200	41.51	93.34	99.63	MES	Downloaded
DL2_MES6	269022100	26902210000	41.94	92.92	99.4	MES	Downloaded
DL2_MES7	324264170	32426417000	42.16	94.33	99.53	MES	Downloaded
DL2_MES8	390917106	39482627706	43.8	92.64	93.61	MES	Downloaded
DL2_MGLC1	273812638	27381263800	41.36	93.25	99.68	MGLC	Downloaded
DL2_MGLC2	309874922	30987492200	41.41	93.25	99.59	MGLC	Downloaded
DL2_MW1	354104658	35410465800	41.21	95.19	99.89	MW	Downloaded
DL2_MW2	306028954	30908924354	41.3	86.61	98.38	MW	Downloaded
DL2_NRSN1	281026704	28383697104	40.3	86.36	97.8	NRSN	Downloaded
DL2_PTR10	360951030	36095103000	42.58	85.72	99.71	PTR	Downloaded
DL2_PTR11	359087452	35908745200	40.21	94.61	99.87	PTR	Downloaded
DL2_PTR12	365564654	36556465400	40.52	95.02	99.9	PTR	Downloaded
DL2_PTR1	239478338	20355658730	39.08	96.85	94.17	PTR	Downloaded
DL2_PTR13	413777444	41377744400	40.98	96.21	99.9	PTR	Downloaded
DL2_PTR15	373434138	37716847938	47.44	85.51	97.46	PTR	Downloaded
DL2_PTR16	301815936	30181593600	41.4	94.52	99.57	PTR	Downloaded
DL2_PTR17	301779274	30177927400	41.31	94.59	99.83	PTR	Downloaded
DL2_PTR18	300781616	30078161600	44.05	93.86	99.58	PTR	Downloaded
DL2_PTR201	427946234	64191935100	42.42	97.94	99.91	PTR	Downloaded
DL2_PTR202	435755014	65363252100	42.33	97.91	99.91	PTR	Downloaded
DL2_PTR203	289874534	43771054634	42.44	97.9	99.92	PTR	Downloaded
DL2_PTR204	366904694	55402608794	42.52	97.27	99.91	PTR	Downloaded
DL2_PTR2	233621020	23595723020	46.66	84.38	99.68	PTR	Downloaded
DL2_PTR3	184903864	12388558888	45.27	98.75	99.96	PTR	Downloaded
DL2_PTR4	232440908	15341099928	38.77	98.71	99.97	PTR	Downloaded
DL2_PTR5	122543936	8578075520	43.41	97.25	99.97	PTR	Downloaded
DL2_PTR6	221689174	21725539052	40.04	97.99	99.96	PTR	Downloaded
DL2_PTR7	227527882	14675548389	40.73	98.46	99.96	PTR	Downloaded
DL2_PTR8	201600050	18043204475	40.96	97.89	96.55	PTR	Downloaded
DL2_PTR9	177927048	17970631848	48.24	87.89	99.47	PTR	Downloaded
DL2_TMWT1	323021096	32302109600	41.38	93.36	99.68	TMWT	Downloaded
DL2_TMWT2	367090836	36709083600	41.12	94.56	99.59	TMWT	Downloaded
DL2_TT1	285650386	28565038600	42.38	93.55	99.5	TT	Downloaded
DL2_EWSW1	268248816	40371446808	42.35	93.99	99.85	EW	Downloaded
DL2_WNH1	278481808	27848180800	41.9	94.08	99.63	WNH	Downloaded
DL2_WNH2	162571570	16257157000	42.25	95.24	99.81	WNH	Downloaded
DL2_XZ1	258684686	25868468600	40.91	97.29	99.76	XZ	Downloaded
DL2_XZ2	256709186	25670918600	41.08	97	99.76	XZ	Downloaded
DL2_XZ3	177139298	11248345423	40.03	99.19	99.96	XZ	Downloaded
DL2_XZ4	179807390	11507672960	39.83	99.22	99.96	XZ	Downloaded
DL3_AWJP2	425209428	42520942800	38.78	97.69	99.72	AW	Downloaded
DL3_AWJP3	439572716	38902185366	38.97	98.52	99.58	AW	Downloaded
DL3_AWKR15	308716078	31180323878	38.09	98.09	99.86	AW	Downloaded
DL3_AWKR16	279343366	28213679966	42.33	97.61	99.87	AW	Downloaded
DL3_AWKR17	292897222	29582619422	38.12	98.09	99.87	AW	Downloaded
DL3_AWKR18	289573928	28378244944	38.85	98.29	99.85	AW	Downloaded
DL3_AWKR19	267218230	26989041230	38.41	97.42	99.83	AW	Downloaded
DL3_AWKR20	256250770	25881327770	39.25	97.44	99.87	AW	Downloaded
DL3_AWKR21	286330506	28346720094	42.64	97.8	99.86	AW	Downloaded
DL3_AWKR22	281444456	28425890056	39.28	97.57	99.87	AW	Downloaded
DL3_AWKR23	279522530	27812491735	41.44	97.73	99.87	AW	Downloaded
DL3_AWKR24	284047174	28688764574	38.7	97.68	99.88	AW	Downloaded
DL3_AWNC4	623719034	62371903400	41.09	99.32	99.7	AW	Downloaded
DL3_AWNC5	636878814	61777244958	40.75	98.63	99.72	AW	Downloaded
DL3_AWSC6	589278268	58927826800	40.02	98.19	99.82	AW	Downloaded
DL3_AWSC7	425461686	42546168600	39.38	97.72	99.83	AW	Downloaded
DL3_BKS14	486266894	48626689400	43.02	98.96	99.87	BKS	Downloaded
DL3_BMA1	619373142	61937314200	40.8	98.71	99.82	BMA	Downloaded
DL3_BMA2	647089956	64708995600	40.8	98.56	99.84	BMA	Downloaded
DL3_BMA3	607314840	60731484000	42.07	98.78	99.85	BMA	Downloaded
DL3_BMA4	620866206	62086620600	40.46	98.51	99.84	BMA	Downloaded
DL3_BMA5	617081298	61708129800	41.05	98.52	99.85	BMA	Downloaded
DL3_BMA6	615971324	61597132400	40.83	98.65	99.85	BMA	Downloaded
DL3_DRC15	158644166	16023060766	42.44	98.79	99.92	DRC	Downloaded
DL3_DRC16	336677814	34004459214	42.04	98.25	99.93	DRC	Downloaded
DL3_DRC17	322060578	32528118378	41.11	97.92	99.92	DRC	Downloaded
DL3_DRC18	325341744	32859516144	39.39	97.98	99.92	DRC	Downloaded
DL3_DRC19	314518382	31766356582	39.21	97.59	99.92	DRC	Downloaded
DL3_DRC20	317976810	32115657810	42.01	98.77	99.93	DRC	Downloaded
DL3_DRC21	305961588	30902120388	44.29	98.33	99.9	DRC	Downloaded
DL3_DRC22	316651662	31506840369	43.66	98.77	99.9	DRC	Downloaded
DL3_DRC23	286655284	28952183684	41.76	98.37	99.92	DRC	Downloaded
DL3_DRC24	280968030	28377771030	43.21	98.3	99.92	DRC	Downloaded
DL3_DRC25	331740658	32344714155	41.32	98.43	99.93	DRC	Downloaded
DL3_DRC26	324144314	32738575714	40.63	98.52	99.92	DRC	Downloaded
DL3_DRC27	335497450	33046498825	41.68	98.18	99.92	DRC	Downloaded
DL3_DRC28	288562816	29144844416	42.57	98.41	99.92	DRC	Downloaded
DL3_DRC29	320750694	32395820094	41.6	98.61	99.92	DRC	Downloaded
DL3_DRC30	301227868	30424014668	42.17	98.92	99.92	DRC	Downloaded
DL3_DRC31	309883618	31298245418	42.3	98.88	99.92	DRC	Downloaded
DL3_DRC32	298271190	30125390190	41.71	98.76	99.92	DRC	Downloaded
DL3_DRC33	307988106	31106798706	43.55	98.1	99.9	DRC	Downloaded
DL3_DRC34	298031746	30101206346	43.5	98.39	99.9	DRC	Downloaded
DL3_EHL1	603131542	60313154200	40.39	98.38	99.73	EHL	Downloaded
DL3_EHL2	624108262	62410826200	41.05	98.85	99.78	EHL	Downloaded
DL3_EHL3	886676692	88667669200	50.62	98.52	99.19	EHL	Downloaded
DL3_EHL4	876413618	87641361800	50.05	98.73	99.74	EHL	Downloaded
DL3_EHL5	892539102	89253910200	48.73	98.8	99.07	EHL	Downloaded
DL3_HAM5	376308064	37630806400	42.61	97.78	99.9	HAM	Downloaded
DL3_HT1	575608086	57560808600	40.45	97.89	99.76	HT	Downloaded
DL3_HT2	556280480	48674542000	41.32	98.44	99.83	HT	Downloaded
DL3_HT3	489792518	48979251800	41.14	98.27	99.77	HT	Downloaded
DL3_HT4	552686472	55268647200	40.6	98.28	99.82	HT	Downloaded
DL3_HT5	573907276	57390727600	40.44	98.49	99.73	HT	Downloaded
DL3_HT6	564687104	56468710400	40.21	98.53	99.82	HT	Downloaded
DL3_JH6	445761924	44576192400	43.13	98.37	99.85	JH	Downloaded
DL3_LC1	494619336	49461933600	39.28	98.01	99.79	LC	Downloaded
DL3_LC2	620507706	62050770600	40.12	98.34	99.84	LC	Downloaded
DL3_LC3	609954372	60995437200	40.13	98.07	99.84	LC	Downloaded
DL3_LC4	605586994	60558699400	41.09	98.57	99.71	LC	Downloaded
DL3_LC5	621193622	62119362200	40.07	98.24	99.83	LC	Downloaded
DL3_LC6	543841626	54384162600	39.8	98.28	99.83	LC	Downloaded
DL3_LDR10	285311866	28388530667	40.57	97.93	99.91	LDR	Downloaded
DL3_LDR11	290900974	29090097400	40.19	97.73	99.91	LDR	Downloaded
DL3_LDR12	278389796	27838979600	40.55	97.86	99.9	LDR	Downloaded
DL3_LDR13	264907828	24503974090	40.5	98.42	99.9	LDR	Downloaded
DL3_LDR14	270840602	27084060200	40.83	97.85	99.91	LDR	Downloaded
DL3_LDR15	257961022	25796102200	42.1	97.66	99.91	LDR	Downloaded
DL3_LDR16	117467358	11218132689	45.92	98.15	99.9	LDR	Downloaded
DL3_LDR17	244338200	24433820000	43.51	97.83	99.91	LDR	Downloaded
DL3_LDR18	252495762	25249576200	39.6	97.04	99.9	LDR	Downloaded
DL3_LDR19	265089628	26508962800	43.31	98.08	99.89	LDR	Downloaded
DL3_LDR20	262350732	26235073200	40.18	97.54	99.9	LDR	Downloaded
DL3_LDR21	264529454	26452945400	40.22	97.78	99.9	LDR	Downloaded
DL3_LDR22	275556894	27555689400	40.52	97.97	99.9	LDR	Downloaded
DL3_LDR23	790581552	79058155200	40.4	98.27	99.91	LDR	Downloaded
DL3_LW19	426485478	37743964803	41.65	98.25	99.89	LW	Downloaded
DL3_LW20	302165916	30518757516	43.16	97.92	99.9	LW	Downloaded
DL3_LW21	299372808	30236653608	43.29	97.89	99.9	LW	Downloaded
DL3_LW22	287534896	28465954704	40.13	97.96	99.9	LW	Downloaded
DL3_LW23	290035538	29293589338	42.09	97.78	99.89	LW	Downloaded
DL3_LW24	282953442	26314670106	40.04	98.33	99.87	LW	Downloaded
DL3_LW25	301760926	30477853526	41.21	97.95	99.91	LW	Downloaded
DL3_LW26	429603466	43389950066	41.26	97.73	99.91	LW	Downloaded
DL3_LW27	270875202	27222957801	40.83	97.61	99.89	LW	Downloaded
DL3_LW28	286085358	28894621158	43.4	97.45	99.9	LW	Downloaded
DL3_LW29	236385928	22574856124	44.18	97.88	99.91	LW	Downloaded
DL3_LW30	287234146	28723414600	41.93	98.76	99.9	LW	Downloaded
DL3_LW31	301363092	30136309200	41.55	98.53	99.9	LW	Downloaded
DL3_LW32	307666920	30459025080	41.91	98.46	99.91	LW	Downloaded
DL3_LW33	294503180	29303066410	41.65	98.18	99.9	LW	Downloaded
DL3_LW34	296584564	29658456400	42.01	98.47	99.9	LW	Downloaded
DL3_LWU1	601701696	60170169600	40.61	98.36	99.83	LWU	Downloaded
DL3_LWU2	580697378	58069737800	40.66	98.29	99.76	LWU	Downloaded
DL3_LWU3	605775674	60577567400	40.38	98.38	99.54	LWU	Downloaded
DL3_LWU4	599688956	59968895600	40.51	98.49	99.6	LWU	Downloaded
DL3_LWU5	594623986	53218846747	40.9	99.01	99.72	LWU	Downloaded
DL3_LWU6	563387836	56338783600	41.12	98.94	99.82	LWU	Downloaded
DL3_PTR19	364682478	36468247800	40.66	97.69	99.91	PTR	Downloaded
DL3_TTGS1	580351354	58035135400	40.11	97.97	99.8	TT	Downloaded
DL3_TTGS2	487771014	47801559372	39.86	97.58	99.7	TT	Downloaded
DL3_TTGS3	510683988	51068398800	39.76	97.22	99.63	TT	Downloaded
DL3_TTGS4	513761198	49577955607	40.29	97.78	99.73	TT	Downloaded
DL3_TTSC1	611785786	61178578600	40.61	98.59	99.84	TT	Downloaded
DL3_TTSC2	598726716	59872671600	40.84	98.33	99.75	TT	Downloaded
DL3_TTSC3	599555278	59955527800	40.78	98.38	99.84	TT	Downloaded
DL3_TTSC4	464249444	46192819678	41.02	98.65	99.85	TT	Downloaded
DL3_TTSC5	638391530	63839153000	41.27	98.59	99.82	TT	Downloaded
DL3_TTSC6	621009046	62100904600	40.61	98.55	99.84	TT	Downloaded
DL3_TTTB1	606941990	60694199000	40.53	98.4	99.79	TT	Downloaded
DL3_TTTB2	575565708	57556570800	40.73	98.84	99.85	TT	Downloaded
DL3_TTTB3	642251608	62298405976	40.92	98.68	99.76	TT	Downloaded
DL3_TTTB4	438353658	39451829220	39.4	98	99.82	TT	Downloaded
DL3_TTTB5	442900190	39418116910	38.94	97.71	99.83	TT	Downloaded
DL3_TTTB6	471394856	42896931896	39.45	98.59	99.66	TT	Downloaded
DL3_TTYN1	626421512	61389308176	40.55	98.2	99.84	TT	Downloaded
DL3_TTYN2	390572296	32417500568	38.89	97.82	99.81	TT	Downloaded
DL3_TTYN3	622265882	62226588200	40.76	97.71	99.79	TT	Downloaded
DL3_TTYN4	573896032	57102655184	40.38	97.31	99.82	TT	Downloaded
DL3_TTYN5	601199920	60119992000	40.44	97.91	99.82	TT	Downloaded
DL3_TTYN6	632167168	63216716800	40.98	98.2	99.26	TT	Downloaded
DL3_WZS1	586468636	58646863600	40.47	98.48	99.77	WZS	Downloaded
DL3_WZS2	588768248	58876824800	40.06	98.42	99.84	WZS	Downloaded
DL3_WZS3	580622632	58062263200	40.36	98.49	99.83	WZS	Downloaded
DL3_WZS4	586090132	58609013200	40.7	98.8	99.81	WZS	Downloaded
DL3_WZS5	593200660	59320066000	40.86	98.75	99.73	WZS	Downloaded
DL3_WZS6	597829382	59782938200	40.12	98.36	99.83	WZS	Downloaded
DL3_YCTM10	332412424	28919880888	40.91	98.84	99.92	YCTM	Downloaded
DL3_YCTM11	365948724	36960821124	40.62	98.73	99.91	YCTM	Downloaded
DL3_YCTM12	351558180	35507376180	40.8	98.39	99.91	YCTM	Downloaded
DL3_YCTM1	363835940	36747429940	40.07	98.8	99.9	YCTM	Downloaded
DL3_YCTM2	370466506	34082918552	39.9	98.86	99.91	YCTM	Downloaded
DL3_YCTM3	349593352	35308928552	40.68	98.3	99.92	YCTM	Downloaded
DL3_YCTM4	369766600	37346426600	40.03	98.86	99.91	YCTM	Downloaded
DL3_YCTM5	354406292	35795035492	40.18	98.93	99.88	YCTM	Downloaded
DL3_YCTM6	359439752	35584535448	41.08	98.87	99.92	YCTM	Downloaded
DL3_YCTM7	361101574	36471258974	40.58	98.86	99.91	YCTM	Downloaded
DL3_YCTM8	350634744	35414109144	40.46	98.3	99.92	YCTM	Downloaded
DL3_YCTM9	332624212	33595045412	41.47	98.41	99.9	YCTM	Downloaded
HLJ_AWNC1	350404396	34690035204	40.65	99.42	97.73	AW	Shared
HLJ_AWNC3	390907664	38699858736	39.86	99.12	98.63	AW	Shared
HLJ_AWNC4	402485900	39846104100	39.54	99.12	99.36	AW	Shared
HLJ_DRC9	611535468	91730320200	42.35	97.22	99.81	DRC	Shared
HLJ_LC2	708981768	106347265200	43.88	95.45	99.58	LC	Shared
HLJ_LC4	695071258	104260688700	44.23	96.63	99.68	LC	Shared
HLJ_LC6	786329896	117949484400	44.05	96.39	99.6	LC	Shared
LC_LC10	402576024	60386403600	42.55	97.33	99.77	LC	Downloaded
LC_LC11	404609560	60691434000	42.07	95	99.63	LC	Downloaded
LC_LC12	418691732	62803759800	42.69	97.25	99.8	LC	Downloaded
LC_LC13	633197212	94979581800	42.08	96.14	99.73	LC	Downloaded
LC_LC1	402866676	60430001400	43	96.7	99.75	LC	Downloaded
LC_LC14	591181158	88677173700	42.12	96.06	99.68	LC	Downloaded
LC_LC15	425720426	63858063900	43.21	97.03	99.79	LC	Downloaded
LC_LC16	460964388	69144658200	42.8	95.68	99.69	LC	Downloaded
LC_LC2	588780000	8.8317e+10	42.26	95.94	99.64	LC	Downloaded
LC_LC3	465598314	69839747100	42.23	96.49	99.74	LC	Downloaded
LC_LC4	744622170	111693325500	42	96.67	99.75	LC	Downloaded
LC_LC5	411582958	61737443700	42.43	97.12	99.74	LC	Downloaded
LC_LC6	426105416	63915812400	42.67	96.52	99.73	LC	Downloaded
LC_LC7	493357814	74003672100	42.52	97.17	99.78	LC	Downloaded
LC_LC8	545196812	81779521800	42.16	94.97	99.62	LC	Downloaded
LC_LC9	762125516	114318827400	42.3	96.33	99.7	LC	Downloaded
LC_LW10	281320716	42198107400	46.01	94.04	99.81	LW	Downloaded
LC_LW11	262931998	39439799700	43.77	93.61	99.77	LW	Downloaded
LC_LW12	297289138	44593370700	42.87	93.27	99.79	LW	Downloaded
LC_LW1	307549124	46132368600	45.84	94.54	99.8	LW	Downloaded
LC_LW13	306943588	46041538200	44.39	94	99.7	LW	Downloaded
LC_LW14	264003784	39600567600	43.98	94	99.78	LW	Downloaded
LC_LW15	275571428	41335714200	44.52	93.72	99.57	LW	Downloaded
LC_LW16	308289506	46243425900	44.72	93.79	99.82	LW	Downloaded
LC_LW17	315658708	47348806200	45.27	93.11	99.79	LW	Downloaded
LC_LW18	287416756	43112513400	44.54	94.03	99.55	LW	Downloaded
LC_LW19	277652114	41647817100	44.79	92.85	99.62	LW	Downloaded
LC_LW20	283595592	42539338800	44.64	94.25	99.79	LW	Downloaded
LC_LW21	236690684	35503602600	43.35	90.76	99.72	LW	Downloaded
LC_LW22	301827818	45274172700	43.53	94	99.72	LW	Downloaded
LC_LW2	259792594	38968889100	45.8	93.2	99.69	LW	Downloaded
LC_LW23	293151830	43972774500	43.35	93.7	99.47	LW	Downloaded
LC_LW24	262941976	39441296400	44.13	94.22	99.77	LW	Downloaded
LC_LW25	274286016	41142902400	44.4	93.31	99.76	LW	Downloaded
LC_LW26	303703682	45555552300	44.28	93.36	99.76	LW	Downloaded
LC_LW27	286663572	42999535800	44.27	93.44	99.72	LW	Downloaded
LC_LW28	247732606	37159890900	44.31	93.61	99.61	LW	Downloaded
LC_LW29	254784462	38217669300	44.95	92.85	99.74	LW	Downloaded
LC_LW30	328082306	49212345900	44.41	93.3	99.64	LW	Downloaded
LC_LW31	307609468	46141420200	44.17	92.38	99.67	LW	Downloaded
LC_LW32	291295684	43694352600	44.85	93.26	99.66	LW	Downloaded
LC_LW3	256802458	38520368700	44.81	93.75	99.72	LW	Downloaded
LC_LW33	272999880	40949982000	45.2	92.53	98.94	LW	Downloaded
LC_LW34	317616732	47642509800	45.52	92.97	99.72	LW	Downloaded
LC_LW35	261394218	39209132700	44.9	93.64	99.5	LW	Downloaded
LC_LW36	478368528	71755279200	45.6	89.94	99.65	LW	Downloaded
LC_LW37	315744684	47361702600	45.28	93.06	99.69	LW	Downloaded
LC_LW38	294285776	44142866400	44.05	90.05	99.7	LW	Downloaded
LC_LW4	341809642	51271446300	44.87	93.97	99.74	LW	Downloaded
LC_LW5	337757142	50663571300	44.78	93.8	99.78	LW	Downloaded
LC_LW6	328314196	49247129400	45.47	93.49	99.72	LW	Downloaded
LC_LW7	241548226	36232233900	44.27	90.18	98.54	LW	Downloaded
LC_LW8	315246344	47286951600	46.27	93.29	99.77	LW	Downloaded
LC_LW9	313130938	46969640700	47.2	93.63	99.62	LW	Downloaded
LC_TC10	232120788	29015098500	39.46	91.01	99.86	TC	Downloaded
LC_TC11	229469504	28683688000	40.56	92.98	99.85	TC	Downloaded
LC_TC12	235878528	29484816000	39.53	92.39	99.88	TC	Downloaded
LC_TC1	240249288	30031161000	40.42	93.33	99.84	TC	Downloaded
LC_TC13	254676452	31834556500	40.52	92.12	99.78	TC	Downloaded
LC_TC14	205814302	25726787750	40.62	92.17	99.83	TC	Downloaded
LC_TC15	244242952	30530369000	40.16	91.84	99.76	TC	Downloaded
LC_TC16	223557954	27944744250	40.95	92.56	99.86	TC	Downloaded
LC_TC17	233542862	29192857750	39.91	90.69	99.82	TC	Downloaded
LC_TC18	234422084	29302760500	39.52	91.83	99.88	TC	Downloaded
LC_TC2	232574560	29071820000	38.41	90.93	99.86	TC	Downloaded
LC_TC3	227214932	28401866500	39.41	92.17	99.82	TC	Downloaded
LC_TC4	229102634	28637829250	39.19	93.01	99.8	TC	Downloaded
LC_TC5	228157956	28519744500	38.84	92.39	99.83	TC	Downloaded
LC_TC6	237280466	29660058250	39.27	92.36	99.87	TC	Downloaded
LC_TC7	231914246	28989280750	41.16	92.19	99.62	TC	Downloaded
LC_TC8	229773328	28721666000	40.84	92.6	99.82	TC	Downloaded
LC_TC9	222050258	27756282250	39.88	90.13	99.88	TC	Downloaded
NV_LDR10	335408166	50311224900	43.18	97.23	99.81	LDR	Newly generated
NV_LDR11	348090416	52213562400	43.17	97	99.79	LDR	Newly generated
NV_LDR12	339846504	50976975600	43.08	96.97	99.79	LDR	Newly generated
NV_LDR13	422325218	63348782700	43.29	96.92	99.8	LDR	Newly generated
NV_LDR1	342926336	51438950400	42.56	96.91	99.75	LDR	Newly generated
NV_LDR14	366334342	54950151300	43.09	96.92	99.83	LDR	Newly generated
NV_LDR15	443298598	66494789700	42.78	96.42	99.79	LDR	Newly generated
NV_LDR16	451830712	67774606800	43.02	96.59	99.79	LDR	Newly generated
NV_LDR17	379034634	56855195100	42.88	97.02	99.81	LDR	Newly generated
NV_LDR18	369567628	55435144200	43.03	97.02	99.8	LDR	Newly generated
NV_LDR19	340984286	51147642900	42.93	97.19	99.83	LDR	Newly generated
NV_LDR20	372107280	55816092000	42.88	96.92	99.8	LDR	Newly generated
NV_LDR21	357525020	53628753000	43.02	97	99.79	LDR	Newly generated
NV_LDR22	339646106	50946915900	43.05	96.92	99.79	LDR	Newly generated
NV_LDR23	345973316	51895997400	43.19	96.94	99.79	LDR	Newly generated
NV_LDR2	341377956	51206693400	43.31	96.77	99.7	LDR	Newly generated
NV_LDR24	341258566	51188784900	43.12	97.14	99.78	LDR	Newly generated
NV_LDR25	348470968	52270645200	42.8	96.39	99.69	LDR	Newly generated
NV_LDR26	340786340	51117951000	43.1	96.97	99.77	LDR	Newly generated
NV_LDR27	361121934	54168290100	43.01	96.36	99.79	LDR	Newly generated
NV_LDR3	347564362	52134654300	43.02	97.07	98.28	LDR	Newly generated
NV_LDR4	341186748	51178012200	42.88	97.12	99.74	LDR	Newly generated
NV_LDR5	347793170	52168975500	42.85	97.09	99.78	LDR	Newly generated
NV_LDR6	348660892	52299133800	43.22	97.03	98.07	LDR	Newly generated
NV_LDR7	339928352	50989252800	42.97	96.83	99.78	LDR	Newly generated
NV_LDR8	410223288	61533493200	43.02	96.98	99.77	LDR	Newly generated
NV_LDR9	349172624	52375893600	43.13	96.94	97.85	LDR	Newly generated
NV_TC10	347353254	52102988100	43.66	96.36	99.71	TC	Newly generated
NV_TC11	348579152	52286872800	43.91	96.66	99.72	TC	Newly generated
NV_TC12	363750150	54562522500	44.95	96.81	99.76	TC	Newly generated
NV_TC13	349447624	52417143600	44.34	96.34	99.69	TC	Newly generated
NV_TC1	345054070	51758110500	43.62	96.03	99.66	TC	Newly generated
NV_TC14	404903140	60735471000	43.16	96.75	99.77	TC	Newly generated
NV_TC15	379546400	56931960000	43.12	96.23	99.72	TC	Newly generated
NV_TC16	345852114	51877817100	43.05	96.78	99.78	TC	Newly generated
NV_TC17	367259164	55088874600	43.2	96.89	99.78	TC	Newly generated
NV_TC18	345640012	51846001800	43.08	96.35	99.75	TC	Newly generated
NV_TC19	344328054	51649208100	43.17	96.78	99.78	TC	Newly generated
NV_TC20	337097106	50564565900	43.16	97.14	99.76	TC	Newly generated
NV_TC21	381916268	57287440200	43.15	96.53	99.75	TC	Newly generated
NV_TC22	370618662	55592799300	43.54	96.23	99.69	TC	Newly generated
NV_TC2	336269260	50440389000	43.54	96.56	99.72	TC	Newly generated
NV_TC23	392489820	58873473000	42.9	96.77	99.77	TC	Newly generated
NV_TC24	379152986	56872947900	43.16	96.5	99.75	TC	Newly generated
NV_TC25	347686412	52152961800	43.15	96.92	99.77	TC	Newly generated
NV_TC26	347551600	52132740000	42.78	96.62	99.77	TC	Newly generated
NV_TC27	372422624	55863393600	42.56	96.59	99.74	TC	Newly generated
NV_TC3	341948914	51292337100	43.43	96.48	99.71	TC	Newly generated
NV_TC4	331070282	49660542300	43.49	96.3	99.71	TC	Newly generated
NV_TC5	336367856	50455178400	43.44	96.64	99.71	TC	Newly generated
NV_TC6	324426942	48664041300	43.86	97.28	99.78	TC	Newly generated
NV_TC7	347237408	52085611200	43.37	96.69	99.77	TC	Newly generated
NV_TC8	358958424	53843763600	43.24	97.62	99.8	TC	Newly generated
NV_TC9	380278652	57041797800	43.09	96.86	99.78	TC	Newly generated
OT_LW14	465370296	69805544400	42.27	95.36	99	LW	Shared
OT_LW4	396653658	59498048700	42.34	95.88	99.64	LW	Shared
OT_LW6	420427012	63064051800	42.42	95.39	98.4	LW	Shared
OT_LW7	590071994	88510799100	42.28	95.36	99.08	LW	Shared
OT_LW8	458354528	68753179200	42.6	96.7	98.64	LW	Shared
ZZ_DH1	544389756	81658463400	42.95	95.33	99.61	DH	Shared
ZZ_DH2	497997404	74699610600	42.49	96.36	99.74	DH	Shared
ZZ_DH3	491637190	73745578500	42.63	96.5	99.74	DH	Shared
ZZ_DH4	481918754	72287813100	42.66	96.31	99.73	DH	Shared
ZZ_DH5	486044198	72906629700	42.38	96.56	99.67	DH	Shared
ZZ_DH6	239512102	35926815300	45.46	96.64	99.78	DH	Shared
ZS_BS1	366089410	54913411500	43.05	96.14	99.78	BS	Downloaded
ZS_BS3	356397762	53459664300	43.09	96.17	99.68	BS	Downloaded
ZS_DB1	368949868	55342480200	42.47	95.72	99.82	DB	Downloaded
ZS_DB2	367436136	55115420400	43.19	95.69	99.85	DB	Downloaded
ZS_DB3	375020848	56253127200	42.84	95.72	99.81	DB	Downloaded
ZS_DHB1	364530398	54679559700	42.85	96.35	99.74	DHB	Downloaded
ZS_DHB2	362273224	54340983600	42.9	96.02	99.8	DHB	Downloaded
ZS_DHB3	358852982	53827947300	42.59	96.17	99.83	DHB	Downloaded
ZS_DNS1	346853816	52028072400	42.03	96.42	99.82	DNS	Downloaded
ZS_DNS2	357661362	53649204300	41.2	97.43	99.84	DNS	Downloaded
ZS_DNS3	342866284	51429942600	41.5	96.42	99.87	DNS	Downloaded
ZS_GAZH1	394752896	59212934400	41.94	96.21	99.86	GAZH	Downloaded
ZS_GAZH2	399372258	59905838700	41.73	96.28	99.86	GAZH	Downloaded
ZS_GAZH3	341199056	51179858400	41.75	95.97	99.84	GAZH	Downloaded
ZS_GEH1	398906094	59835914100	41.77	96.04	99.83	GEH	Downloaded
ZS_GEH2	394678418	59201762700	41.84	96.08	99.85	GEH	Downloaded
ZS_GEH3	426852780	64027917000	42.99	97.15	99.87	GEH	Downloaded
ZS_GIZH1	177492522	26623878300	43.7	95.66	99.83	GIZH	Newly generated
ZS_GIZH2	176722640	26508396000	43.34	95.65	99.84	GIZH	Newly generated
ZS_GIZH3	181852470	27277870500	44.26	95.61	99.78	GIZH	Newly generated
ZS_GLG1	378951164	56842674600	42.31	96.21	99.61	GLG	Newly generated
ZS_GLG2	387073924	58061088600	43.02	96.39	99.66	GLG	Newly generated
ZS_GLG3	348005928	52200889200	42.37	97.27	99.42	GLG	Newly generated
ZS_HUZ1	354683486	53202522900	43.72	97.21	99.78	HUZ	Newly generated
ZS_HUZ2	390614226	58592133900	43.64	97.22	99.76	HUZ	Newly generated
ZS_HUZ3	355702176	53355326400	43.27	97.11	99.84	HUZ	Newly generated
ZS_LL1	227240686	34086102900	42.48	96.21	99.87	LL	Newly generated
ZS_LL3	215175174	32276276100	42.81	96.33	99.84	LL	Newly generated
ZS_LT1	357873916	53681087400	43.66	97.26	99.86	LT	Newly generated
ZS_LT2	375837826	56375673900	43.56	97.27	99.86	LT	Newly generated
ZS_LT3	366153136	54922970400	43.78	97.33	99.85	LT	Newly generated
ZS_MBH1	364450108	54667516200	44.57	96.89	99.83	MBH	Newly generated
ZS_MBH2	376599178	56489876700	44.19	96.97	99.86	MBH	Newly generated
ZS_MBH3	349903590	52485538500	44.42	97.24	99.53	MBH	Newly generated
ZS_PTZ1	349687254	52453088100	43.6	97.27	99.9	PTZ	Newly generated
ZS_PTZ2	341071688	51160753200	42.91	97.05	99.89	PTZ	Newly generated
ZS_PTZ3	358966746	53845011900	43.34	97.27	99.87	PTZ	Newly generated
ZS_SB1	368232914	55234937100	43.41	96.69	99.63	SB	Newly generated
ZS_SB2	352399118	52859867700	42.58	97.38	99.9	SB	Newly generated
ZS_SB3	392523770	58878565500	43.05	97.27	99.86	SB	Newly generated
ZS_TUC1	358275540	53741331000	43.98	96.03	99.84	TUC	Newly generated
ZS_TUC2	396911452	59536717800	42.44	96.26	99.64	TUC	Newly generated
ZS_TUC3	401404324	60210648600	41.95	96.3	99.78	TUC	Newly generated

## Sheet: Table S3
Table S3. The SAMtools coverage reports of each sample
Sample	#Rname	Startpos	Endpos	Numreads	Covbases	Coverage	Meandepth	Meanbaseq	Meanmapq
BJ0D	1	1	274330532	47056876	268263603	97.7885	25.0404	39.5	59.6
BJ0D	2	1	151935994	25222233	147464291	97.0569	24.2007	39.5	59.4
BJ0D	3	1	132848913	21874822	130456669	98.1993	23.9809	39.5	59.6
BJ0D	4	1	130910915	22240570	128005529	97.7806	24.7702	39.5	59.5
BJ0D	5	1	104526007	17604839	101619346	97.2192	24.4756	39.5	59.4
BJ0D	6	1	170843587	27941112	167000927	97.7508	23.8113	39.5	59.6
BJ0D	7	1	121844099	20240456	118999836	97.6657	24.1332	39.5	59.3
BJ0D	8	1	138966237	24036248	136020113	97.88	25.2205	39.5	59.6
BJ0D	9	1	139512083	23841496	136004145	97.4856	24.8907	39.5	59.3
BJ0D	10	1	69359453	11758872	67839851	97.8091	24.6102	39.5	59.5
BJ0D	11	1	79169978	13447054	77340565	97.6893	24.7573	39.5	59.6
BJ0D	12	1	61602749	9555611	59479820	96.5538	22.5203	39.4	59.5
BJ0D	13	1	208334590	35737114	203756961	97.8028	25.0443	39.5	59.6
BJ0D	14	1	141755446	23602408	138823885	97.932	24.268	39.5	59.6
BJ0D	15	1	140412725	24334164	137740413	98.0968	25.2777	39.5	59.5
BJ0D	16	1	79944280	14129252	78486644	98.1767	25.7632	39.5	59.3
BJ0D	17	1	63494081	10286459	61712070	97.1934	23.5705	39.5	59.5
BJ0D	18	1	55982971	9384917	55147882	98.5083	24.4122	39.5	59.6
BJ30D	1	1	274330532	45293413	268542226	97.89	23.9821	39.5	59.6
BJ30D	2	1	151935994	24050016	146960632	96.7254	22.9581	39.5	59.4
BJ30D	3	1	132848913	20985469	130451205	98.1952	22.8898	39.4	59.6
BJ30D	4	1	130910915	21500430	128064402	97.8256	23.8286	39.5	59.4
BJ30D	5	1	104526007	16899459	101707126	97.3032	23.3803	39.4	59.4
BJ30D	6	1	170843587	26707990	167123096	97.8223	22.641	39.4	59.6
BJ30D	7	1	121844099	19449853	119033897	97.6936	23.0849	39.4	59.3
BJ30D	8	1	138966237	23124842	136190728	98.0027	24.1466	39.5	59.6
BJ30D	9	1	139512083	23082646	136111687	97.5627	23.9874	39.5	59.2
BJ30D	10	1	69359453	11239170	67858646	97.8362	23.4128	39.4	59.5
BJ30D	11	1	79169978	13004502	77401080	97.7657	23.8273	39.5	59.6
BJ30D	12	1	61602749	9084082	59543713	96.6576	21.295	39.4	59.5
BJ30D	13	1	208334590	34350539	203834825	97.8401	23.9559	39.5	59.5
BJ30D	14	1	141755446	22596416	138902644	97.9875	23.1143	39.4	59.5
BJ30D	15	1	140412725	23463671	137991357	98.2755	24.2619	39.5	59.5
BJ30D	16	1	79944280	13453645	78485748	98.1756	24.4214	39.5	59.5
BJ30D	17	1	63494081	9886339	61761422	97.2711	22.5359	39.4	59.4
BJ30D	18	1	55982971	9099084	55170108	98.548	23.5515	39.5	59.6
BJ90D	1	1	274330532	43864242	268366176	97.8259	23.3639	39.5	59.6
BJ90D	2	1	151935994	23499179	146923419	96.7009	22.5712	39.5	59.4
BJ90D	3	1	132848913	20631297	130372167	98.1357	22.6408	39.5	59.6
BJ90D	4	1	130910915	20851148	128059690	97.822	23.2508	39.5	59.5
BJ90D	5	1	104526007	16548357	101699287	97.2957	23.0204	39.5	59.4
BJ90D	6	1	170843587	26343495	166962137	97.7281	22.4709	39.5	59.6
BJ90D	7	1	121844099	19009967	118903050	97.5862	22.7202	39.5	59.4
BJ90D	8	1	138966237	22374388	136220826	98.0244	23.5005	39.5	59.6
BJ90D	9	1	139512083	22332439	136008047	97.4884	23.3432	39.5	59.3
BJ90D	10	1	69359453	11081392	67889291	97.8804	23.2253	39.5	59.5
BJ90D	11	1	79169978	12621812	77309670	97.6502	23.2647	39.5	59.6
BJ90D	12	1	61602749	9094842	59540284	96.652	21.4621	39.5	59.5
BJ90D	13	1	208334590	33322461	203910318	97.8764	23.3775	39.5	59.5
BJ90D	14	1	141755446	22171353	138976010	98.0393	22.8191	39.5	59.5
BJ90D	15	1	140412725	22745783	137821439	98.1545	23.6464	39.5	59.4
BJ90D	16	1	79944280	13224900	78458600	98.1416	24.1401	39.5	59.3
BJ90D	17	1	63494081	9766584	61746035	97.2469	22.4051	39.5	59.5
BJ90D	18	1	55982971	8886624	55157270	98.5251	23.1427	39.5	59.6
BZ90D	1	1	274330532	40020511	268299932	97.8017	21.1872	39.4	59.6
BZ90D	2	1	151935994	21316326	146865068	96.6625	20.3454	39.4	59.4
BZ90D	3	1	132848913	18605603	130314421	98.0922	20.2881	39.4	59.6
BZ90D	4	1	130910915	18949471	128011049	97.7849	20.9968	39.4	59.4
BZ90D	5	1	104526007	14987993	101650348	97.2489	20.7296	39.4	59.4
BZ90D	6	1	170843587	23697074	166879387	97.6796	20.0851	39.4	59.6
BZ90D	7	1	121844099	17165440	118850620	97.5432	20.391	39.4	59.4
BZ90D	8	1	138966237	20396379	136180564	97.9954	21.2944	39.4	59.6
BZ90D	9	1	139512083	20365889	135962511	97.4557	21.1598	39.4	59.3
BZ90D	10	1	69359453	9900472	67856493	97.8331	20.6205	39.4	59.5
BZ90D	11	1	79169978	11467933	77273108	97.6041	21.008	39.4	59.6
BZ90D	12	1	61602749	8137078	59509506	96.602	19.075	39.4	59.5
BZ90D	13	1	208334590	30357739	203847402	97.8462	21.169	39.4	59.5
BZ90D	14	1	141755446	19991260	138914397	97.9958	20.4446	39.4	59.5
BZ90D	15	1	140412725	20740150	137776667	98.1226	21.4384	39.4	59.5
BZ90D	16	1	79944280	11970457	78436985	98.1146	21.722	39.4	59.4
BZ90D	17	1	63494081	8741150	61708620	97.188	19.9229	39.4	59.5
BZ90D	18	1	55982971	8064988	55134006	98.4835	20.87	39.4	59.6
GZ30D	1	1	274330532	47375134	268526974	97.8845	25.1777	39.5	59.6
GZ30D	2	1	151935994	25681560	146950522	96.7187	24.6102	39.5	59.4
GZ30D	3	1	132848913	22107243	130455806	98.1986	24.2071	39.5	59.6
GZ30D	4	1	130910915	22606781	128065771	97.8267	25.1503	39.5	59.3
GZ30D	5	1	104526007	17852646	101710656	97.3066	24.8007	39.5	59.4
GZ30D	6	1	170843587	28303273	167127525	97.8249	24.0893	39.5	59.6
GZ30D	7	1	121844099	20583264	119033356	97.6932	24.5293	39.5	59.4
GZ30D	8	1	138966237	23982375	136182894	97.9971	25.1358	39.5	59.6
GZ30D	9	1	139512083	24197269	136096430	97.5517	25.247	39.5	59.2
GZ30D	10	1	69359453	11513280	67852451	97.8273	24.0601	39.5	59.5
GZ30D	11	1	79169978	13389300	77397585	97.7613	24.6241	39.5	59.6
GZ30D	12	1	61602749	9975085	59559298	96.6829	23.4766	39.5	59.5
GZ30D	13	1	208334590	36001431	203798982	97.8229	25.2016	39.5	59.6
GZ30D	14	1	141755446	23723415	138890981	97.9793	24.3622	39.5	59.6
GZ30D	15	1	140412725	24514474	137980453	98.2678	25.4469	39.5	59.6
GZ30D	16	1	79944280	13943361	78479077	98.1672	25.4067	39.5	59.5
GZ30D	17	1	63494081	10290455	61752290	97.2568	23.5509	39.5	59.5
GZ30D	18	1	55982971	9546596	55168263	98.5447	24.8049	39.5	59.7

## Sheet: Table S4
Table S4. Variants rate details of WGS
Chromosome	Length	Variants	Variants rate
1	274330532	1499173	182
2	151935994	1040951	145
3	132848913	1027548	129
4	130910915	903018	144
5	104526007	850497	122
6	170843587	1262988	135
7	121844099	1112920	109
8	138966237	989316	140
9	139512083	1232389	113
10	69359453	704635	98
11	79169978	668140	118
12	61602749	548193	112
13	208334590	1473353	141
14	141755446	1116445	126
15	140412725	1052587	133
16	79944280	749702	106
17	63494081	502002	126
18	55982971	530302	105

## Sheet: Table S5
Table S5. Base changes (SNPs) of WGS
Ref	Alt	Count
A	C	484273
A	G	1867819
A	T	389707
C	A	516801
C	G	400725
C	T	2364479
G	A	2364280
G	C	398971
G	T	523533
T	A	391624
T	C	1869468
T	G	479752

## Sheet: Table S6
Table S6. Benchmarking summary of variant callers on snRNA-seq
Caller	Sample	Type	Filter	TRUTH.TOTAL	TRUTH.TP	TRUTH.FN	QUERY.TOTAL	QUERY.FP	METRIC.Recall	METRIC.Precision	METRIC.F1_Score
GATK	BJ0D	SNP	PASS	8548089	730325	7817764	1142123	411978	0.085437	0.639288	0.15073
GATK	BJ30D	SNP	PASS	8862890	786920	8075970	1311823	525117	0.088788	0.599704	0.154676
GATK	BJ90D	SNP	PASS	9060597	842344	8218253	1343667	501577	0.092968	0.62671	0.161917
GATK	BZ0D	SNP	PASS	8523786	646729	7877057	1604887	958250	0.075873	0.402917	0.1277
GATK	BZ90D	SNP	PASS	9042402	1458239	7584163	1970028	512141	0.161267	0.740034	0.264824
GATK	GZ30D	SNP	PASS	8855368	1325191	7530177	2087799	762874	0.149648	0.634604	0.242186
Freebayes	BJ0D	SNP	PASS	8548089	947897	7600192	3585387	2624999	0.11089	0.267862	0.156848
Freebayes	BJ30D	SNP	PASS	8862890	1056543	7806347	4065432	2995408	0.11921	0.263201	0.164096
Freebayes	BJ90D	SNP	PASS	9060597	1119818	7940779	4112229	2978529	0.123592	0.27569	0.170672
Freebayes	BZ0D	SNP	PASS	8523786	953482	7570304	5264210	4296034	0.111861	0.183917	0.139112
Freebayes	BZ90D	SNP	PASS	9042400	1993761	7048639	5782057	3764557	0.22049	0.348924	0.270223
Freebayes	GZ30D	SNP	PASS	8855368	1879007	6976361	6664144	4761608	0.212188	0.285488	0.24344
Monopogen	BJ0D	SNP	PASS	8548089	633730	7914359	1446856	813123	0.074137	0.438007	0.12681
Monopogen	BJ30D	SNP	PASS	8862890	724488	8138402	1589538	865039	0.081744	0.455792	0.138626
Monopogen	BJ90D	SNP	PASS	9060597	742393	8318204	1587233	844828	0.081936	0.467735	0.139445
Monopogen	BZ0D	SNP	PASS	8523786	691984	7831802	2176218	1484230	0.081183	0.317977	0.129343
Monopogen	BZ90D	SNP	PASS	9042402	1413596	7628806	2563798	1150190	0.15633	0.551373	0.243594
Monopogen	GZ30D	SNP	PASS	8855374	1328487	7526887	2596824	1268324	0.15002	0.511586	0.232006
SCcaller	BJ0D	SNP	PASS	8548089	7083	8541006	21138	14055	0.000829	0.335084	0.001653
SCcaller	BJ30D	SNP	PASS	8862890	6313	8856577	19004	12691	0.000712	0.332193	0.001422
SCcaller	BJ90D	SNP	PASS	9060597	6952	9053645	21418	14466	0.000767	0.324587	0.001531
SCcaller	BZ0D	SNP	PASS	8523786	6428	8517358	28062	21634	0.000754	0.229064	0.001503
SCcaller	BZ90D	SNP	PASS	9042402	13337	9029065	40285	26950	0.001475	0.331017	0.002937
SCcaller	GZ30D	SNP	PASS	8855374	12341	8843033	36995	24642	0.001394	0.33391	0.002776
scAllele	BJ0D	SNP	PASS	8548089	82060	8466029	142403	60220	0.0096	0.577116	0.018885
scAllele	BJ30D	SNP	PASS	8862890	85638	8777252	151370	65606	0.009663	0.566585	0.019001
scAllele	BJ90D	SNP	PASS	9060597	95306	8965291	165506	70038	0.010519	0.576825	0.020661
scAllele	BZ0D	SNP	PASS	8523786	79305	8444481	233955	154481	0.009304	0.339698	0.018112
scAllele	BZ90D	SNP	PASS	9042402	185683	8856719	324366	138431	0.020535	0.573226	0.039649
scAllele	GZ30D	SNP	PASS	8855374	191999	8663375	348236	155976	0.021682	0.552097	0.041725
Cellsnp-lite	BJ0D	SNP	PASS	8548089	156632	8391457	173420	16779	0.018324	0.903246	0.035919
Cellsnp-lite	BJ30D	SNP	PASS	8862890	190992	8671898	208188	17171	0.02155	0.917522	0.04211
Cellsnp-lite	BJ90D	SNP	PASS	9060597	229464	8831133	247396	17905	0.025325	0.927626	0.049305
Cellsnp-lite	BZ0D	SNP	PASS	8523786	131390	8392396	240000	108598	0.015415	0.547508	0.029985
Cellsnp-lite	BZ90D	SNP	PASS	9042402	451804	8590598	480208	28364	0.049965	0.940934	0.094891
Cellsnp-lite	GZ0D	SNP	PASS	8855374	400897	8454477	439806	38867	0.045272	0.911627	0.08626

## Sheet: Table S7
Table S7. Comparative analysis of computational resource usage across variant callers
Caller	Sample	CPUtime (h)	Running time (h)	Max memory (GB)
Freebayes	BJ0D	1.58	1.58	0.79
Freebayes	BJ30D	1.73	1.73	0.79
Freebayes	BJ90D	1.92	1.92	0.79
Freebayes	BZ90D	4.97	4.97	0.79
Freebayes	GZ30D	5.26	5.26	0.79
GATK	BJ0D	24.2	18.77	21.7
GATK	BJ30D	28	21.48	21.7
GATK	BJ90D	33.64	25.83	21.7
GATK	BZ90D	51.06	37.45	21.7
GATK	GZ30D	53.05	29.43	21.7
Monopogen	BJ0D	58.66	4.51	7.1
Monopogen	BJ30D	82.4	5.81	7.62
Monopogen	BJ90D	53.82	5.08	9.82
Monopogen	BZ90D	60.54	5.42	7.37
Monopogen	GZ30D	113.75	10.08	7.84
Cellsnp-lite	BJ0D	42.08	5.25	1.56
Cellsnp-lite	BJ30D	39.73	4.82	1.73
Cellsnp-lite	BJ90D	42.36	5.52	1.74
Cellsnp-lite	BZ90D	63.15	7.45	1.76
Cellsnp-lite	GZ30D	88.24	10.26	1.76
SCcaller	BJ0D	147.5	46.9	35.61
SCcaller	BJ30D	130.86	32.8	33.67
SCcaller	BJ90D	140.47	36.02	37.74
SCcaller	BZ90D	196.72	37.9	20.47
SCcaller	GZ30D	224.53	48.9	14.89
scAllele	BJ0D	205.78	88.03	10.96
scAllele	BJ30D	198.7	82.6	8.92
scAllele	BJ90D	204.57	86.82	11.36
scAllele	BZ90D	225.85	93.56	11.98
scAllele	GZ30D	253.7	104.58	13.14

## Sheet: Table S8
Table S8. The precision and recall rate of CellSNP-lite when performing uniform downsampling of read depth
Reads retained	Sample	Precision	Recall
0.2	BJ0D	0.942219	0.007928
0.2	BJ30D	0.950449	0.007994
0.2	BJ90D	0.954872	0.009623
0.2	BZ90D	0.955818	0.017617
0.2	GZ30D	0.941322	0.018445
0.4	BJ0D	0.928034	0.012274
0.4	BJ30D	0.937411	0.013068
0.4	BJ90D	0.944891	0.015341
0.4	BZ90D	0.949924	0.029365
0.4	GZ30D	0.930116	0.028108
0.6	BJ0D	0.91791	0.01492
0.6	BJ30D	0.929608	0.016722
0.6	BJ90D	0.938039	0.019816
0.6	BZ90D	0.946461	0.037809
0.6	GZ30D	0.922271	0.035096
0.8	BJ0D	0.909943	0.016924
0.8	BJ30D	0.922846	0.019423
0.8	BJ90D	0.932971	0.022946
0.8	BZ90D	0.943501	0.044397
0.8	GZ30D	0.916447	0.040616
1	BJ0D	0.903246	0.018324
1	BJ30D	0.917522	0.02155
1	BJ90D	0.927626	0.025325
1	BZ90D	0.940934	0.049965
1	GZ30D	0.911627	0.045272

## Sheet: Table S9
Table S9. the distribution of SNPs in the functional genomic regions in the WGS and snRNA-seq data
Region_Type	WGS	snRNA-seq
Downstream	2026488	652241
Exon	517915	150692
Intergenic	9170425	1008119
Intron	19171616	7741099
Upstream	1973705	524177
3'UTR	265281	125071
5'UTR	63605	24161

## Sheet: Table S10
Table S10. The enrichment of the three SNP collection categories in the functional genomic regions
Data_type	Region_type	Enrichment_factor	P_value
snRNA-seq	Exon	1.1229458226769926	0.000999000999000999
snRNA-seq	3'UTR	2.1185958592664225	0.000999000999000999
snRNA-seq	5'UTR	1.132457565212396	0.000999000999000999
snRNA-seq	Intron	1.628350554309645	0.000999000999000999
snRNA-seq	Intergenic	0.4669019541730408	1
snRNA-seq	Upstream	0.94690204148666	1
snRNA-seq	Downstream	1.193164811718153	0.000999000999000999
imputed-snRNA	Exon	0.9768392260682905	1
imputed-snRNA	3'UTR	1.4875939251833548	0.000999000999000999
imputed-snRNA	5'UTR	1.1335599391364115	0.000999000999000999
imputed-snRNA	Intron	1.5914741941591306	0.000999000999000999
imputed-snRNA	Intergenic	0.5113012772991238	1
imputed-snRNA	Upstream	0.9636046696361686	1
imputed-snRNA	Downstream	1.1182231458465415	0.000999000999000999
WGS	Exon	0.7565540164761188	1
WGS	3'UTR	0.7344483625721091	1
WGS	5'UTR	0.7198229268245261	1
WGS	Intron	0.9978968135653888	1
WGS	Intergenic	1.0271738360577458	0.000999000999000999
WGS	Upstream	0.8912424238563644	1
WGS	Downstream	0.9073870161892224	1

[truncated: 6 more sheets: Table S11, Table S12, Table S13, Table S14, Table S15, Table S16]
